# Supplementary material for: Dicarbon­yl(pyrazine-1,3-dithiol­ato-κ2 S,S′)bis­(trimethyl­phosphane-κP)iron(II)
Source: Acta Crystallogr Sect E Struct Rep Online. 2011 Nov 19;67(Pt 12):m1790. doi: 10.1107/S1600536811048574 (PMC3238701; doi:10.1107/S1600536811048574)
Supplement: Supplementary file 1 [file e-67-m1790-sup1.cif]

##############################################################################
#                                                                            #
# This CIF contains the data in a paper accepted for publication in          #
# Acta Crystallographica Section E. It conforms to the requirements of       #
# Notes for Authors for Acta Crystallographica Section E, and has been       #
# peer reviewed under the auspices of the IUCr Commission on Journals.       #
#                                                                            #
# Full details of the Crystallographic Information File format               #
# are given in the paper "The Crystallographic Information File (CIF):       #
# a New Standard Archive File for Crystallography" by S. R. Hall, F. H.      #
# Allen and I. D. Brown [Acta Cryst. (1991), A47, 655-685].                  #
#                                                                            #
# The current version of the core CIF dictionary is obtainable from          #
# ftp://ftp.iucr.org/pub/cif_core.dic.                                       #
#                                                                            #
# Software is freely available for graphical display of the structure(s)     #
# in this CIF. For information consult the CIF software page                 #
# http://www.iucr.org/resources/cif/software.                                #
#                                                                            #
# This file may be used for bona fide research purposes within the           #
# scientific community so long as proper attribution is given to the journal # 
# article from which it was obtained.                                        #
#                                                                            #
##############################################################################
data_global
_audit_creation_method     'form.cif (version 2.0)'
_journal_data_validation_number     ?
_journal_date_recd_electronic     2011-11-09
_journal_date_accepted     2011-11-15
_journal_name_full     'Acta Crystallographica, Section E'
_journal_year     2011
_journal_volume     67
_journal_issue     12
_journal_page_first     m1790
_journal_page_last     m1790
_journal_paper_category     QM
_journal_coeditor_code     KP2368
_publ_contact_author_name     'Shang Gao'
_publ_contact_author_address
;
School of Materials Science and Engineering
Changchun University of Science and Technology
No. 7989 Weixing Road
Changchun 130022
People's Republic of China
;
_publ_contact_author_email     'cust_gaoshang@yahoo.cn'
_publ_contact_author_fax     '+86 431 8558 3016'
_publ_contact_author_phone     '+86 431 8558 3015'
_publ_section_title
;\
Dicarbonyl(pyrazine-1,3-dithiolato-\k^2^<i>S</i>,<i>S</i>')\
bis(trimethylphosphane-\k<i>P</i>)iron(II)
;
loop_
    _publ_author_name
    _publ_author_footnote
    _publ_author_address
    'Shang Gao'
;
;
;
School of Materials Science and Engineering
Changchun University of Science and Technology
No. 7989 Weixing Road
Changchun 130022
People's Republic of China
;
    'Qian Duan'
;
;
;
School of Materials Science and Engineering
Changchun University of Science and Technology
No. 7989 Weixing Road
Changchun 130022
People's Republic of China
;
    'Chun-ai An'
;
;
;
School of Materials Science and Engineering
Changchun University of Science and Technology
No. 7989 Weixing Road
Changchun 130022
People's Republic of China
;
    'Da-yong Jiang'
;
;
;
School of Materials Science and Engineering
Changchun University of Science and Technology
No. 7989 Weixing Road
Changchun 130022
People's Republic of China
;
data_I
_chemical_name_systematic
;
Dicarbonyl(pyrazine-1,3-dithiolato-
\k^2^<i>S</i>,<i>S</i>')bis(trimethylphosphane-\k<i>P</i>)iron(II)
;
_chemical_name_common     ?
_chemical_formula_moiety     'C12 H20 Fe N2 O2 P2 S2'
_chemical_formula_sum     'C12 H20 Fe N2 O2 P2 S2'
_chemical_formula_structural     ?
_chemical_formula_analytical     ?
_chemical_formula_iupac     '[Fe (C4 H2 N2 S2) (C3 H9 P)2 (C O)2]'
_chemical_formula_weight     406.21
_chemical_melting_point     ?
_symmetry_cell_setting     orthorhombic
_symmetry_space_group_name_H-M     'P b c a'
_symmetry_space_group_name_Hall     '-P 2ac 2ab'
loop_
    _symmetry_equiv_pos_as_xyz
    'x, y, z'
    '-x+1/2, -y, z+1/2'
    '-x, y+1/2, -z+1/2'
    'x+1/2, -y+1/2, -z'
    '-x, -y, -z'
    'x-1/2, y, -z-1/2'
    'x, -y-1/2, z-1/2'
    '-x-1/2, y-1/2, z'
_cell_length_a     12.2078(10)
_cell_length_b     11.9510(10)
_cell_length_c     25.326(2)
_cell_angle_alpha     90.00
_cell_angle_beta     90.00
_cell_angle_gamma     90.00
_cell_volume     3694.9(5)
_cell_formula_units_Z     8
_cell_measurement_reflns_used     9947
_cell_measurement_theta_min     2.32
_cell_measurement_theta_max     27.48
_cell_measurement_temperature     273(2)
_exptl_crystal_description     block
_exptl_crystal_colour     orange
_exptl_crystal_size_max     0.30
_exptl_crystal_size_mid     0.25
_exptl_crystal_size_min     0.20
_exptl_crystal_size_rad     ?
_exptl_crystal_density_diffrn     1.460
_exptl_crystal_density_meas     ?
_exptl_crystal_density_method     'not measured'
_exptl_crystal_F_000     1680
_exptl_absorpt_coefficient_mu     1.219
_exptl_absorpt_correction_type     multi-scan
_exptl_absorpt_process_details     '(SADABS; Bruker, 1997)'
_exptl_absorpt_correction_T_min     0.7113
_exptl_absorpt_correction_T_max     0.7926
_exptl_special_details     ?
_diffrn_ambient_temperature     273(2)
_diffrn_radiation_type     'MoK\a'
_diffrn_radiation_wavelength     0.71073
_diffrn_radiation_source     'fine-focus sealed tube'
_diffrn_radiation_monochromator     'graphite'
_diffrn_measurement_device_type     'Bruker APEXII CCD area-detector'
_diffrn_measurement_method     'phi and omega scans'
_diffrn_detector_area_resol_mean     ?
_diffrn_reflns_number     18679
_diffrn_reflns_av_R_equivalents     0.0248
_diffrn_reflns_av_sigmaI/netI     0.0193
_diffrn_reflns_theta_min     2.32
_diffrn_reflns_theta_max     25.98
_diffrn_reflns_theta_full     25.98
_diffrn_measured_fraction_theta_max     1.000
_diffrn_measured_fraction_theta_full     1.000
_diffrn_reflns_limit_h_min     -15
_diffrn_reflns_limit_h_max     14
_diffrn_reflns_limit_k_min     -14
_diffrn_reflns_limit_k_max     8
_diffrn_reflns_limit_l_min     -31
_diffrn_reflns_limit_l_max     31
_diffrn_reflns_reduction_process     ?
_diffrn_standards_number     ?
_diffrn_standards_interval_count     ?
_diffrn_standards_interval_time     ?
_diffrn_standards_decay_%     ?
_refine_special_details
;
Refinement of <i>F</i>^2^ against ALL reflections. The weighted <i>R</i>-factor
<i>wR</i> and goodness of fit <i>S</i> are based on <i>F</i>^2^, conventional
<i>R</i>-factors <i>R</i> are based on <i>F</i>, with <i>F</i> set to zero for
negative <i>F</i>^2^. The threshold expression of <i>F</i>^2^ >
\s(<i>F</i>^2^) is used only for calculating <i>R</i>-factors(gt) <i>etc</i>.
and is not relevant to the choice of reflections for refinement.
<i>R</i>-factors based on <i>F</i>^2^ are statistically about twice as large
as those based on <i>F</i>, and <i>R</i>- factors based on ALL data will be
even larger.
;
_reflns_number_total     3628
_reflns_number_gt     3166
_reflns_threshold_expression     I>2sigma(I)
_refine_ls_structure_factor_coef     Fsqd
_refine_ls_matrix_type     full
_refine_ls_R_factor_all     0.0348
_refine_ls_R_factor_gt     0.0288
_refine_ls_wR_factor_gt     0.0696
_refine_ls_wR_factor_ref     0.0727
_refine_ls_goodness_of_fit_all     ?
_refine_ls_goodness_of_fit_ref     1.094
_refine_ls_restrained_S_all     1.094
_refine_ls_restrained_S_obs     ?
_refine_ls_number_reflns     3628
_refine_ls_number_parameters     190
_refine_ls_number_restraints     0
_refine_ls_number_constraints     ?
_refine_ls_hydrogen_treatment     constr
_refine_ls_weighting_scheme     calc
_refine_ls_weighting_details
         'calc w=1/[\s^2^(Fo^2^)+(0.0363P)^2^+1.1092P] where P=(Fo^2^+2Fc^2^)/3'
_refine_ls_shift/su_max     0.001
_refine_ls_shift/su_mean     0.000
_refine_diff_density_max     0.298
_refine_diff_density_min     -0.560
_refine_ls_extinction_method     none
_refine_ls_extinction_coef     ?
_refine_ls_abs_structure_details     ?
_refine_ls_abs_structure_Flack     ?
_refine_ls_abs_structure_Rogers     ?
loop_
    _atom_type_symbol
    _atom_type_description
    _atom_type_scat_dispersion_real
    _atom_type_scat_dispersion_imag
    _atom_type_scat_source
    'C' 'C' 0.0033 0.0016
                         'International Tables Vol C Tables 4.2.6.8 and 6.1.1.4'
    'H' 'H' 0.0000 0.0000
                         'International Tables Vol C Tables 4.2.6.8 and 6.1.1.4'
    'N' 'N' 0.0061 0.0033
                         'International Tables Vol C Tables 4.2.6.8 and 6.1.1.4'
    'O' 'O' 0.0106 0.0060
                         'International Tables Vol C Tables 4.2.6.8 and 6.1.1.4'
    'P' 'P' 0.1023 0.0942
                         'International Tables Vol C Tables 4.2.6.8 and 6.1.1.4'
    'S' 'S' 0.1246 0.1234
                         'International Tables Vol C Tables 4.2.6.8 and 6.1.1.4'
    'Fe' 'Fe' 0.3463 0.8444
                         'International Tables Vol C Tables 4.2.6.8 and 6.1.1.4'
_computing_data_collection     'APEX2 (Bruker, 2005)'
_computing_cell_refinement     'SAINT-Plus (Bruker, 2001)'
_computing_data_reduction     'SAINT-Plus (Bruker, 2001)'
_computing_structure_solution     'SHELXS97 (Sheldrick, 2008)'
_computing_structure_refinement     'SHELXL97 (Sheldrick, 2008)'
_computing_molecular_graphics     'SHELXTL (Sheldrick, 2008)'
_computing_publication_material     'SHELXTL (Sheldrick, 2008)'
loop_
    _atom_site_type_symbol
    _atom_site_label
    _atom_site_fract_x
    _atom_site_fract_y
    _atom_site_fract_z
    _atom_site_U_iso_or_equiv
    _atom_site_adp_type
    _atom_site_calc_flag
    _atom_site_refinement_flags
    _atom_site_occupancy
    _atom_site_symmetry_multiplicity
    _atom_site_disorder_assembly
    _atom_site_disorder_group
    Fe Fe1 0.374999(19) 0.76447(2) 0.389085(10) 0.03519(9) Uani d . 1 1 . .
    S S1 0.38945(4) 0.57419(4) 0.37296(2) 0.04420(13) Uani d . 1 1 . .
    P P2 0.39648(4) 0.71975(5) 0.47615(2) 0.04635(14) Uani d . 1 1 . .
    S S2 0.56151(4) 0.78108(4) 0.37704(2) 0.05021(14) Uani d . 1 1 . .
    P P1 0.35858(4) 0.80265(5) 0.30127(2) 0.04756(14) Uani d . 1 1 . .
    O O1 0.13778(12) 0.74340(14) 0.39685(7) 0.0643(4) Uani d . 1 1 . .
    C C7 0.23021(16) 0.75098(15) 0.39447(7) 0.0430(4) Uani d . 1 1 . .
    C C9 0.60519(15) 0.64370(18) 0.36700(7) 0.0446(4) Uani d . 1 1 . .
    O O2 0.38260(15) 1.00089(14) 0.41494(8) 0.0817(5) Uani d . 1 1 . .
    C C10 0.53051(15) 0.55283(16) 0.36640(6) 0.0407(4) Uani d . 1 1 . .
    N N1 0.56545(15) 0.44788(15) 0.36180(6) 0.0519(4) Uani d . 1 1 . .
    C C8 0.37676(16) 0.90822(17) 0.40424(9) 0.0502(5) Uani d . 1 1 . .
    C C12 0.74509(18) 0.5207(2) 0.35593(9) 0.0667(7) Uani d . 1 1 . .
    H H12A 0.8193 0.5059 0.3516 0.080 Uiso calc R 1 1 . .
    C C11 0.6742(2) 0.4338(2) 0.35706(7) 0.0589(6) Uani d . 1 1 . .
    H H11A 0.7018 0.3615 0.3545 0.071 Uiso calc R 1 1 . .
    C C6 0.52289(18) 0.6505(2) 0.49459(9) 0.0626(6) Uani d . 1 1 . .
    H H6A 0.5227 0.6361 0.5319 0.094 Uiso calc R 1 1 . .
    H H6B 0.5839 0.6978 0.4859 0.094 Uiso calc R 1 1 . .
    H H6C 0.5291 0.5811 0.4757 0.094 Uiso calc R 1 1 . .
    N N2 0.71250(14) 0.62810(18) 0.36084(7) 0.0612(5) Uani d . 1 1 . .
    C C2 0.2200(2) 0.8015(3) 0.27602(9) 0.0830(9) Uani d . 1 1 . .
    H H2B 0.2208 0.8183 0.2390 0.125 Uiso calc R 1 1 . .
    H H2C 0.1772 0.8567 0.2943 0.125 Uiso calc R 1 1 . .
    H H2D 0.1883 0.7289 0.2814 0.125 Uiso calc R 1 1 . .
    C C3 0.4080(3) 0.9401(3) 0.28305(11) 0.0997(11) Uani d . 1 1 . .
    H H3A 0.3988 0.9508 0.2457 0.150 Uiso calc R 1 1 . .
    H H3B 0.4842 0.9463 0.2919 0.150 Uiso calc R 1 1 . .
    H H3C 0.3671 0.9961 0.3018 0.150 Uiso calc R 1 1 . .
    C C4 0.29368(19) 0.6241(2) 0.50169(9) 0.0728(7) Uani d . 1 1 . .
    H H4A 0.3080 0.6093 0.5383 0.109 Uiso calc R 1 1 . .
    H H4B 0.2963 0.5552 0.4822 0.109 Uiso calc R 1 1 . .
    H H4C 0.2224 0.6571 0.4981 0.109 Uiso calc R 1 1 . .
    C C1 0.4288(2) 0.7111(3) 0.25558(10) 0.0827(8) Uani d . 1 1 . .
    H H1B 0.4155 0.7358 0.2201 0.124 Uiso calc R 1 1 . .
    H H1C 0.4021 0.6361 0.2598 0.124 Uiso calc R 1 1 . .
    H H1D 0.5060 0.7129 0.2626 0.124 Uiso calc R 1 1 . .
    C C5 0.3912(3) 0.8351(3) 0.52247(11) 0.0983(11) Uani d . 1 1 . .
    H H5A 0.4011 0.8073 0.5577 0.147 Uiso calc R 1 1 . .
    H H5B 0.3213 0.8716 0.5199 0.147 Uiso calc R 1 1 . .
    H H5C 0.4483 0.8876 0.5144 0.147 Uiso calc R 1 1 . .
loop_
    _atom_site_aniso_label
    _atom_site_aniso_U_11
    _atom_site_aniso_U_22
    _atom_site_aniso_U_33
    _atom_site_aniso_U_12
    _atom_site_aniso_U_13
    _atom_site_aniso_U_23
    Fe1 0.03369(15) 0.03112(15) 0.04075(16) 0.00071(9) -0.00012(10) 0.00066(10)
    S1 0.0391(2) 0.0349(2) 0.0586(3) -0.00252(18) 0.00205(19) -0.0062(2)
    P2 0.0529(3) 0.0452(3) 0.0409(3) 0.0026(2) -0.0055(2) -0.0013(2)
    S2 0.0355(2) 0.0422(3) 0.0729(3) -0.0058(2) 0.0009(2) 0.0035(2)
    P1 0.0472(3) 0.0532(3) 0.0423(3) -0.0029(2) -0.0002(2) 0.0065(2)
    O1 0.0383(8) 0.0691(11) 0.0856(12) 0.0028(7) 0.0084(7) 0.0101(9)
    C7 0.0424(11) 0.0387(10) 0.0479(10) 0.0035(8) 0.0032(8) 0.0037(8)
    C9 0.0377(9) 0.0518(11) 0.0442(10) 0.0056(8) 0.0000(7) 0.0026(9)
    O2 0.0976(14) 0.0380(9) 0.1097(15) 0.0031(8) -0.0022(11) -0.0105(9)
    C10 0.0428(10) 0.0435(10) 0.0358(9) 0.0075(8) 0.0015(7) -0.0015(8)
    N1 0.0616(11) 0.0483(10) 0.0458(9) 0.0136(8) 0.0018(7) -0.0040(7)
    C8 0.0510(11) 0.0384(11) 0.0613(12) 0.0032(8) -0.0005(9) 0.0009(9)
    C12 0.0460(12) 0.0879(19) 0.0661(14) 0.0269(13) 0.0043(10) 0.0017(13)
    C11 0.0665(14) 0.0675(15) 0.0428(10) 0.0308(13) 0.0019(9) -0.0026(10)
    C6 0.0600(13) 0.0693(15) 0.0584(12) 0.0014(11) -0.0192(10) 0.0096(11)
    N2 0.0382(9) 0.0730(13) 0.0723(12) 0.0083(9) 0.0024(8) 0.0048(10)
    C2 0.0597(14) 0.135(3) 0.0548(13) 0.0022(16) -0.0134(11) 0.0142(15)
    C3 0.152(3) 0.081(2) 0.0660(16) -0.043(2) -0.0189(17) 0.0327(15)
    C4 0.0638(14) 0.099(2) 0.0552(12) -0.0068(14) 0.0009(11) 0.0253(13)
    C1 0.0862(18) 0.112(2) 0.0493(13) 0.0191(17) 0.0164(12) -0.0033(14)
    C5 0.160(3) 0.076(2) 0.0591(15) 0.0244(19) -0.0146(17) -0.0217(14)
_geom_special_details
;
All e.s.d.'s (except the e.s.d. in the dihedral angle between two l.s. planes)
are estimated using the full covariance matrix. The cell e.s.d.'s are taken
into account individually in the estimation of e.s.d.'s in distances, angles
and torsion angles; correlations between e.s.d.'s in cell parameters are only
used when they are defined by crystal symmetry. An approximate (isotropic)
treatment of cell e.s.d.'s is used for estimating e.s.d.'s involving l.s.
planes.
;
loop_
    _geom_bond_atom_site_label_1
    _geom_bond_atom_site_label_2
    _geom_bond_site_symmetry_2
    _geom_bond_distance
    _geom_bond_publ_flag
    Fe1 C8 . 1.761(2) y
    Fe1 C7 . 1.780(2) y
    Fe1 P1 . 2.2793(6) y
    Fe1 P2 . 2.2840(6) y
    Fe1 S2 . 2.3058(6) y
    Fe1 S1 . 2.3170(6) y
    S1 C10 . 1.7488(18) ?
    P2 C5 . 1.811(3) ?
    P2 C6 . 1.812(2) ?
    P2 C4 . 1.817(2) ?
    S2 C9 . 1.745(2) ?
    P1 C1 . 1.808(2) ?
    P1 C2 . 1.809(2) ?
    P1 C3 . 1.810(3) ?
    O1 C7 . 1.134(2) ?
    C9 N2 . 1.332(2) ?
    C9 C10 . 1.418(3) ?
    O2 C8 . 1.142(3) ?
    C10 N1 . 1.330(3) ?
    N1 C11 . 1.343(3) ?
    C12 N2 . 1.349(3) ?
    C12 C11 . 1.352(4) ?
    C12 H12A . 0.9300 ?
    C11 H11A . 0.9300 ?
    C6 H6A . 0.9600 ?
    C6 H6B . 0.9600 ?
    C6 H6C . 0.9600 ?
    C2 H2B . 0.9600 ?
    C2 H2C . 0.9600 ?
    C2 H2D . 0.9600 ?
    C3 H3A . 0.9600 ?
    C3 H3B . 0.9600 ?
    C3 H3C . 0.9600 ?
    C4 H4A . 0.9600 ?
    C4 H4B . 0.9600 ?
    C4 H4C . 0.9600 ?
    C1 H1B . 0.9600 ?
    C1 H1C . 0.9600 ?
    C1 H1D . 0.9600 ?
    C5 H5A . 0.9600 ?
    C5 H5B . 0.9600 ?
    C5 H5C . 0.9600 ?
loop_
    _geom_angle_atom_site_label_1
    _geom_angle_atom_site_label_2
    _geom_angle_atom_site_label_3
    _geom_angle_site_symmetry_1
    _geom_angle_site_symmetry_3
    _geom_angle
    _geom_angle_publ_flag
    C8 Fe1 C7 . . 94.81(9) ?
    C8 Fe1 P1 . . 91.05(7) ?
    C7 Fe1 P1 . . 90.32(6) ?
    C8 Fe1 P2 . . 90.95(7) ?
    C7 Fe1 P2 . . 91.08(6) ?
    P1 Fe1 P2 . . 177.45(2) ?
    C8 Fe1 S2 . . 86.14(6) ?
    C7 Fe1 S2 . . 176.78(6) ?
    P1 Fe1 S2 . . 86.58(2) ?
    P2 Fe1 S2 . . 91.98(2) ?
    C8 Fe1 S1 . . 174.39(7) ?
    C7 Fe1 S1 . . 90.01(6) ?
    P1 Fe1 S1 . . 91.79(2) ?
    P2 Fe1 S1 . . 86.09(2) ?
    S2 Fe1 S1 . . 89.198(19) ?
    C10 S1 Fe1 . . 103.59(7) ?
    C5 P2 C6 . . 102.18(13) ?
    C5 P2 C4 . . 102.93(15) ?
    C6 P2 C4 . . 102.08(12) ?
    C5 P2 Fe1 . . 116.29(10) ?
    C6 P2 Fe1 . . 116.96(8) ?
    C4 P2 Fe1 . . 114.31(8) ?
    C9 S2 Fe1 . . 103.89(7) ?
    C1 P1 C2 . . 102.28(13) ?
    C1 P1 C3 . . 103.18(15) ?
    C2 P1 C3 . . 103.19(14) ?
    C1 P1 Fe1 . . 117.49(9) ?
    C2 P1 Fe1 . . 115.19(8) ?
    C3 P1 Fe1 . . 113.66(9) ?
    O1 C7 Fe1 . . 178.51(19) ?
    N2 C9 C10 . . 121.58(19) ?
    N2 C9 S2 . . 116.69(17) ?
    C10 C9 S2 . . 121.72(14) ?
    N1 C10 C9 . . 121.13(17) ?
    N1 C10 S1 . . 117.51(15) ?
    C9 C10 S1 . . 121.35(14) ?
    C10 N1 C11 . . 116.28(19) ?
    O2 C8 Fe1 . . 176.9(2) ?
    N2 C12 C11 . . 122.7(2) ?
    N2 C12 H12A . . 118.7 ?
    C11 C12 H12A . . 118.7 ?
    N1 C11 C12 . . 122.6(2) ?
    N1 C11 H11A . . 118.7 ?
    C12 C11 H11A . . 118.7 ?
    P2 C6 H6A . . 109.5 ?
    P2 C6 H6B . . 109.5 ?
    H6A C6 H6B . . 109.5 ?
    P2 C6 H6C . . 109.5 ?
    H6A C6 H6C . . 109.5 ?
    H6B C6 H6C . . 109.5 ?
    C9 N2 C12 . . 115.7(2) ?
    P1 C2 H2B . . 109.5 ?
    P1 C2 H2C . . 109.5 ?
    H2B C2 H2C . . 109.5 ?
    P1 C2 H2D . . 109.5 ?
    H2B C2 H2D . . 109.5 ?
    H2C C2 H2D . . 109.5 ?
    P1 C3 H3A . . 109.5 ?
    P1 C3 H3B . . 109.5 ?
    H3A C3 H3B . . 109.5 ?
    P1 C3 H3C . . 109.5 ?
    H3A C3 H3C . . 109.5 ?
    H3B C3 H3C . . 109.5 ?
    P2 C4 H4A . . 109.5 ?
    P2 C4 H4B . . 109.5 ?
    H4A C4 H4B . . 109.5 ?
    P2 C4 H4C . . 109.5 ?
    H4A C4 H4C . . 109.5 ?
    H4B C4 H4C . . 109.5 ?
    P1 C1 H1B . . 109.5 ?
    P1 C1 H1C . . 109.5 ?
    H1B C1 H1C . . 109.5 ?
    P1 C1 H1D . . 109.5 ?
    H1B C1 H1D . . 109.5 ?
    H1C C1 H1D . . 109.5 ?
    P2 C5 H5A . . 109.5 ?
    P2 C5 H5B . . 109.5 ?
    H5A C5 H5B . . 109.5 ?
    P2 C5 H5C . . 109.5 ?
    H5A C5 H5C . . 109.5 ?
    H5B C5 H5C . . 109.5 ?
loop_
    _geom_torsion_atom_site_label_1
    _geom_torsion_atom_site_label_2
    _geom_torsion_atom_site_label_3
    _geom_torsion_atom_site_label_4
    _geom_torsion_site_symmetry_1
    _geom_torsion_site_symmetry_2
    _geom_torsion_site_symmetry_3
    _geom_torsion_site_symmetry_4
    _geom_torsion
    _geom_torsion_publ_flag
    C8 Fe1 S1 C10 . . . . -29.4(8) ?
    C7 Fe1 S1 C10 . . . . -178.74(8) ?
    P1 Fe1 S1 C10 . . . . 90.93(6) ?
    P2 Fe1 S1 C10 . . . . -87.66(6) ?
    S2 Fe1 S1 C10 . . . . 4.37(6) ?
    C8 Fe1 P2 C5 . . . . 6.40(15) ?
    C7 Fe1 P2 C5 . . . . -88.43(14) ?
    P1 Fe1 P2 C5 . . . . 148.2(5) ?
    S2 Fe1 P2 C5 . . . . 92.57(13) ?
    S1 Fe1 P2 C5 . . . . -178.37(13) ?
    C8 Fe1 P2 C6 . . . . -114.62(11) ?
    C7 Fe1 P2 C6 . . . . 150.55(11) ?
    P1 Fe1 P2 C6 . . . . 27.1(5) ?
    S2 Fe1 P2 C6 . . . . -28.45(9) ?
    S1 Fe1 P2 C6 . . . . 60.61(9) ?
    C8 Fe1 P2 C4 . . . . 126.20(12) ?
    C7 Fe1 P2 C4 . . . . 31.37(12) ?
    P1 Fe1 P2 C4 . . . . -92.0(5) ?
    S2 Fe1 P2 C4 . . . . -147.63(10) ?
    S1 Fe1 P2 C4 . . . . -58.57(10) ?
    C8 Fe1 S2 C9 . . . . 173.53(10) ?
    C7 Fe1 S2 C9 . . . . -79.2(11) ?
    P1 Fe1 S2 C9 . . . . -95.18(7) ?
    P2 Fe1 S2 C9 . . . . 82.72(7) ?
    S1 Fe1 S2 C9 . . . . -3.34(7) ?
    C8 Fe1 P1 C1 . . . . 143.77(13) ?
    C7 Fe1 P1 C1 . . . . -121.41(13) ?
    P2 Fe1 P1 C1 . . . . 2.0(5) ?
    S2 Fe1 P1 C1 . . . . 57.70(12) ?
    S1 Fe1 P1 C1 . . . . -31.39(12) ?
    C8 Fe1 P1 C2 . . . . -95.58(14) ?
    C7 Fe1 P1 C2 . . . . -0.76(13) ?
    P2 Fe1 P1 C2 . . . . 122.7(5) ?
    S2 Fe1 P1 C2 . . . . 178.35(12) ?
    S1 Fe1 P1 C2 . . . . 89.26(12) ?
    C8 Fe1 P1 C3 . . . . 23.20(15) ?
    C7 Fe1 P1 C3 . . . . 118.01(15) ?
    P2 Fe1 P1 C3 . . . . -118.6(5) ?
    S2 Fe1 P1 C3 . . . . -62.87(13) ?
    S1 Fe1 P1 C3 . . . . -151.96(13) ?
    C8 Fe1 C7 O1 . . . . 78(8) ?
    P1 Fe1 C7 O1 . . . . -13(8) ?
    P2 Fe1 C7 O1 . . . . 169(8) ?
    S2 Fe1 C7 O1 . . . . -29(9) ?
    S1 Fe1 C7 O1 . . . . -105(8) ?
    Fe1 S2 C9 N2 . . . . -177.54(14) ?
    Fe1 S2 C9 C10 . . . . 1.34(16) ?
    N2 C9 C10 N1 . . . . 2.8(3) ?
    S2 C9 C10 N1 . . . . -176.04(14) ?
    N2 C9 C10 S1 . . . . -178.48(14) ?
    S2 C9 C10 S1 . . . . 2.7(2) ?
    Fe1 S1 C10 N1 . . . . 173.69(13) ?
    Fe1 S1 C10 C9 . . . . -5.10(16) ?
    C9 C10 N1 C11 . . . . -0.9(3) ?
    S1 C10 N1 C11 . . . . -179.71(13) ?
    C7 Fe1 C8 O2 . . . . 153(4) ?
    P1 Fe1 C8 O2 . . . . -117(4) ?
    P2 Fe1 C8 O2 . . . . 62(4) ?
    S2 Fe1 C8 O2 . . . . -30(4) ?
    S1 Fe1 C8 O2 . . . . 4(5) ?
    C10 N1 C11 C12 . . . . -1.2(3) ?
    N2 C12 C11 N1 . . . . 1.8(3) ?
    C10 C9 N2 C12 . . . . -2.2(3) ?
    S2 C9 N2 C12 . . . . 176.63(16) ?
    C11 C12 N2 C9 . . . . 0.1(3) ?
