# Supplementary material for: Dicarbon­yl(pyrazine-1,3-dithiol­ato-κ2 S,S′)bis­(trimethyl­phosphane-κP)iron(II)
Source: Acta Crystallogr Sect E Struct Rep Online. 2011 Nov 19;67(Pt 12):m1790. doi: 10.1107/S1600536811048574 (PMC3238701; doi:10.1107/S1600536811048574)
Supplement: Supplementary file 2 [file e-67-m1790-Isup2.hkl]

# 
# h,k,l, Fc-squared, Fo-squared, sigma(Fo-squared) and status flag 
# 
data_I
_shelx_title ' good in Pbca' 
_shelx_refln_list_code          4 
_shelx_F_calc_maximum      558.00 
_exptl_crystal_F_000      1680.00 
_reflns_d_resolution_high  0.8111 
 
loop_ 
 _symmetry_equiv_pos_as_xyz 
 'x, y, z' 
 '-x+1/2, -y, z+1/2' 
 '-x, y+1/2, -z+1/2' 
 'x+1/2, -y+1/2, -z' 
 '-x, -y, -z' 
 'x-1/2, y, -z-1/2' 
 'x, -y-1/2, z-1/2' 
 '-x-1/2, y-1/2, z' 
 
_cell_length_a    12.2078 
_cell_length_b    11.9510 
_cell_length_c    25.3260 
_cell_angle_alpha  90.000 
_cell_angle_beta   90.000 
_cell_angle_gamma  90.000 
 
_shelx_F_squared_multiplier     1.000 
 
loop_ 
 _refln_index_h 
 _refln_index_k 
 _refln_index_l 
 _refln_F_squared_calc 
 _refln_F_squared_meas 
 _refln_F_squared_sigma 
 _refln_observed_status 
   2   0   0     2721.39     2940.38     43.59 o 
   4   0   0   176496.75   151671.83   3898.07 o 
   6   0   0    22095.15    23144.80    378.06 o 
   8   0   0    27233.17    26757.90    438.55 o 
  10   0   0       55.91       45.03     17.61 o 
  12   0   0     8456.35     8365.38    213.55 o 
  14   0   0        0.09        7.62     15.65 o 
   2   1   0   130934.60    97841.05   3826.99 o 
   4   1   0        5.61        4.42      3.00 o 
   6   1   0    94263.96    89777.29   1218.17 o 
   8   1   0      429.16      399.94     22.52 o 
  10   1   0     7250.97     7383.41     93.21 o 
  12   1   0     2071.02     2121.50     90.82 o 
  14   1   0      780.91      817.59     31.44 o 
   0   2   0   146723.22   112229.86   5462.35 o 
   2   2   0      222.55      184.36      5.58 o 
   4   2   0    41237.93    40076.65    736.31 o 
   6   2   0      814.00      945.01     13.78 o 
   8   2   0     5845.94     5902.06     81.06 o 
  10   2   0     1583.44     1477.30     25.96 o 
  12   2   0     2962.45     2772.30     61.73 o 
  14   2   0     1410.44     1419.57     42.15 o 
   2   3   0       54.74       45.81      5.85 o 
   4   3   0      385.94      486.15     12.56 o 
   6   3   0    16621.58    15841.79    183.54 o 
   8   3   0      607.42      489.21     12.29 o 
  10   3   0     5099.73     5128.28     68.16 o 
  12   3   0      621.46      608.11     32.37 o 
  14   3   0       88.91       99.75     16.58 o 
   0   4   0    83513.65    80570.93   2291.51 o 
   2   4   0     1263.59     1232.14     17.47 o 
   4   4   0    34012.32    35629.81    464.08 o 
   6   4   0     3597.93     3824.27     55.84 o 
   8   4   0     6671.55     6467.89     80.76 o 
  10   4   0     1858.52     1778.07     34.46 o 
  12   4   0      882.03      917.75     43.66 o 
  14   4   0      133.75      121.73     15.14 o 
   2   5   0    43424.44    45951.63    519.67 o 
   4   5   0     1160.71     1276.89     19.63 o 
   6   5   0    19726.15    20043.37    230.35 o 
   8   5   0     3101.02     3082.64     53.59 o 
  10   5   0     4040.44     3827.72     62.34 o 
  12   5   0     2516.35     2461.31     46.49 o 
  14   5   0      542.77      533.36     37.27 o 
   0   6   0    44816.00    45091.93    720.48 o 
   2   6   0     1057.63     1190.75     18.47 o 
   4   6   0    21855.16    21807.28    249.85 o 
   6   6   0     1884.92     1955.11     29.01 o 
   8   6   0     3803.15     3750.26     97.70 o 
  10   6   0      214.09      247.52     16.80 o 
  12   6   0     1914.02     1839.12     66.93 o 
   2   7   0     1290.94     1089.06     18.02 o 
   4   7   0      236.87      290.55     11.12 o 
   6   7   0     3125.07     3172.59     73.05 o 
   8   7   0       36.03       43.90      9.61 o 
  10   7   0     2103.35     1979.94     48.93 o 
  12   7   0      862.50      799.34     55.60 o 
   0   8   0      682.19      717.93     50.87 o 
   2   8   0     1836.52     1930.12     28.71 o 
   4   8   0      106.95      108.44      9.40 o 
   6   8   0       52.75       93.33     11.17 o 
   8   8   0     1134.90     1038.31     43.25 o 
  10   8   0       24.99       23.31     10.91 o 
  12   8   0      327.11      333.09     22.35 o 
   2   9   0     2564.71     2355.73     41.28 o 
   4   9   0       50.41       69.08      8.23 o 
   6   9   0      448.84      456.27     17.66 o 
   8   9   0       49.63       46.38     14.93 o 
  10   9   0       87.15       96.43     20.28 o 
   0  10   0      650.34      567.14     35.83 o 
   2  10   0       11.79        5.21     11.94 o 
   4  10   0       27.11       21.65      9.08 o 
   6  10   0       35.50       19.52      9.36 o 
   8  10   0      300.76      306.40     18.85 o 
  10  10   0      152.26      135.94     16.44 o 
   2  11   0     1402.78     1449.00     41.56 o 
   4  11   0      666.61      683.31     35.32 o 
   6  11   0      195.61      203.80     17.82 o 
   8  11   0      205.70      188.32     16.47 o 
  10  11   0       17.27        0.00     16.47 o 
   0  12   0      187.30      175.87     24.09 o 
   2  12   0      252.95      225.38     18.47 o 
   4  12   0     1225.12     1236.25     39.62 o 
   6  12   0        8.39        0.00     10.85 o 
   8  12   0     1735.54     1710.47     72.08 o 
   2  13   0       11.49        2.93     11.65 o 
   4  13   0      130.93       90.41     20.49 o 
   6  13   0       44.36       33.72     14.31 o 
   0  14   0     1843.43     1912.29     78.67 o 
   2  14   0      600.70      580.34     30.45 o 
   4  14   0      529.95      508.02     29.15 o 
   1   1   1     7025.00     7332.01     63.64 o 
   2   1   1    13772.82    14124.50    184.35 o 
   3   1   1      222.78      247.65      3.20 o 
   4   1   1      128.80      102.47      3.23 o 
   5   1   1     2145.26     2426.15     21.25 o 
   6   1   1      155.58      302.51     12.18 o 
   7   1   1     1424.25     1554.13     21.14 o 
   8   1   1      633.78      562.17      9.13 o 
   9   1   1      764.89      753.96     11.43 o 
  10   1   1       48.43       52.16      4.69 o 
  11   1   1      252.56      268.73      8.08 o 
  12   1   1      194.98      231.32     12.15 o 
  13   1   1      182.70      221.08     13.28 o 
  14   1   1        8.28        5.42      9.04 o 
  15   1   1      223.06      261.60     14.73 o 
   0   2   1     2381.92     2466.17     45.51 o 
   1   2   1        0.71        8.80      1.89 o 
   2   2   1      282.24      220.33      3.59 o 
   3   2   1       35.65       34.20      1.70 o 
   4   2   1      640.61      662.19      7.73 o 
   5   2   1      157.39      165.75      4.81 o 
   6   2   1     1664.78     1676.91     15.09 o 
   7   2   1      108.27       91.81      3.51 o 
   8   2   1      230.08      258.93      6.84 o 
   9   2   1     1878.58     1872.17     20.98 o 
  10   2   1     2520.96     2426.78     26.13 o 
  11   2   1       36.50       22.18      4.33 o 
  12   2   1        0.82        4.44      5.57 o 
  13   2   1       18.00       17.65      7.34 o 
  14   2   1      582.73      641.87     19.46 o 
   1   3   1      100.60      133.64      3.39 o 
   2   3   1      192.76      194.58      3.82 o 
   3   3   1        3.06        4.29      1.33 o 
   4   3   1     6959.50     7642.24     72.91 o 
   5   3   1      575.53      641.12      8.15 o 
   6   3   1     7474.55     7726.43     61.50 o 
   7   3   1      204.60      190.51      4.60 o 
   8   3   1      430.44      389.28      8.44 o 
   9   3   1     1539.97     1443.76     17.54 o 
  10   3   1     1266.32     1269.67     16.81 o 
  11   3   1      782.73      799.66     14.10 o 
  12   3   1        3.20        0.00      4.90 o 
  13   3   1       28.36       12.74      6.83 o 
  14   3   1       15.65        5.87      7.66 o 
   0   4   1    15774.16    16270.79    185.58 o 
   1   4   1     3991.23     4312.72     39.38 o 
   2   4   1      629.48      589.78     10.57 o 
   3   4   1      648.86      761.24      9.35 o 
   4   4   1     2705.53     2772.54     27.02 o 
   5   4   1     5851.18     6046.60     55.04 o 
   6   4   1       33.10       53.00      3.24 o 
   7   4   1      830.15      868.97     10.66 o 
   8   4   1     3067.64     3015.40     31.71 o 
   9   4   1      457.11      464.76     10.72 o 
  10   4   1      550.11      597.61     15.24 o 
  11   4   1      637.10      664.02     15.42 o 
  12   4   1      862.48      882.53     18.82 o 
  13   4   1        1.33        0.00      6.26 o 
  14   4   1       14.75        9.19      7.73 o 
   1   5   1    11716.41    12564.72    102.44 o 
   2   5   1     4621.84     4813.16     41.42 o 
   3   5   1     3929.65     4076.17     35.79 o 
   4   5   1     2205.52     2287.88     23.30 o 
   5   5   1      542.35      599.00      9.31 o 
   6   5   1    16053.69    16152.57    141.19 o 
   7   5   1      200.54      190.56      5.82 o 
   8   5   1      423.46      417.31      9.99 o 
   9   5   1       46.92       44.15      5.01 o 
  10   5   1     2599.15     2587.71     32.49 o 
  11   5   1     1048.37     1086.29     18.57 o 
  12   5   1       64.03       87.24      9.13 o 
  13   5   1       67.13       71.55     10.49 o 
  14   5   1       14.04        3.29     10.92 o 
   0   6   1    19235.30    20601.41    235.45 o 
   1   6   1      485.17      565.92      7.92 o 
   2   6   1       36.12       38.62      2.56 o 
   3   6   1     6430.46     6764.01     57.68 o 
   4   6   1     3999.62     4152.13     37.39 o 
   5   6   1     3376.73     3468.77     32.27 o 
   6   6   1        0.77        2.70      2.88 o 
   7   6   1       48.25       27.10      4.07 o 
   8   6   1        3.23       12.68      4.01 o 
   9   6   1     2366.89     2271.58     39.44 o 
  10   6   1      693.53      666.31     15.53 o 
  11   6   1       35.14       53.70      8.39 o 
  12   6   1      437.15      453.71     17.73 o 
  13   6   1       62.92       48.84     10.59 o 
   1   7   1        4.30        3.10      2.62 o 
   2   7   1        5.19        5.04      2.22 o 
   3   7   1       75.74       56.02      3.25 o 
   4   7   1     2638.29     2775.05     26.94 o 
   5   7   1     1580.49     1438.04     16.59 o 
   6   7   1     1717.22     1681.05     26.00 o 
   7   7   1       25.14       34.24      4.60 o 
   8   7   1     2893.81     2726.59     44.11 o 
   9   7   1      797.48      727.40     18.35 o 
  10   7   1      317.34      312.58     13.48 o 
  11   7   1     1669.21     1661.59     31.70 o 
  12   7   1       62.15       80.85     11.65 o 
  13   7   1      121.73      100.30     12.57 o 
   0   8   1     6193.21     6273.49     77.44 o 
   1   8   1      467.40      482.91      8.11 o 
   2   8   1       33.47       37.32      3.64 o 
   3   8   1     2503.52     2419.40     26.49 o 
   4   8   1      664.98      591.71     10.57 o 
   5   8   1     2979.64     2994.90     35.61 o 
   6   8   1        2.12        0.54      3.99 o 
   7   8   1       15.32       13.16      5.05 o 
   8   8   1      177.41      160.27     13.46 o 
   9   8   1      752.97      710.00     21.60 o 
  10   8   1      820.75      771.73     20.14 o 
  11   8   1       29.79       17.13      8.11 o 
  12   8   1      201.82      219.10     14.95 o 
   1   9   1     5000.07     5216.78     61.64 o 
   2   9   1      751.73      806.59     18.93 o 
   3   9   1      163.04      155.34      6.89 o 
   4   9   1     1636.02     1594.60     22.48 o 
   5   9   1      802.21      823.48     15.29 o 
   6   9   1     4829.78     4692.03     74.78 o 
   7   9   1      358.84      366.90     12.23 o 
   8   9   1       80.88       83.47      9.36 o 
   9   9   1       63.56       46.84     10.76 o 
  10   9   1     1699.40     1640.80     32.29 o 
  11   9   1      714.15      698.41     23.07 o 
   0  10   1     2810.80     2835.15     63.12 o 
   1  10   1      347.48      333.11     13.74 o 
   2  10   1      665.73      695.69     18.57 o 
   3  10   1       36.31       12.08      6.35 o 
   4  10   1     2148.01     2025.24     30.65 o 
   5  10   1     1693.00     1605.98     23.86 o 
   6  10   1      410.96      400.63     11.57 o 
   7  10   1      656.02      563.17     15.14 o 
   8  10   1      320.34      307.87     13.73 o 
   9  10   1      671.71      619.52     25.77 o 
  10  10   1       10.63       12.19      9.63 o 
  11  10   1      545.25      506.08     20.39 o 
   1  11   1       37.87       16.69      7.92 o 
   2  11   1      413.85      390.59     16.70 o 
   3  11   1       67.80       43.87      8.82 o 
   4  11   1       41.84       12.64     10.34 o 
   5  11   1      135.46      117.71     10.97 o 
   6  11   1      622.82      613.48     25.56 o 
   7  11   1       96.20       76.36     11.06 o 
   8  11   1       71.91       64.31     10.90 o 
   9  11   1       24.14       28.65     11.79 o 
  10  11   1      582.75      604.55     23.21 o 
   0  12   1      149.85      118.15     16.09 o 
   1  12   1       31.63       16.87      8.71 o 
   2  12   1       24.59        8.31      8.58 o 
   3  12   1      142.93      142.06     11.85 o 
   4  12   1        2.95        0.00      7.51 o 
   5  12   1      291.42      259.87     15.55 o 
   6  12   1       66.70       78.47     10.07 o 
   7  12   1        1.31        0.00     12.77 o 
   8  12   1       36.54       44.89     15.44 o 
   1  13   1      117.89      106.23     11.35 o 
   2  13   1       19.97        3.30      8.54 o 
   3  13   1       71.84       63.76     10.63 o 
   4  13   1       91.82       65.05     10.26 o 
   5  13   1       18.41        0.00      8.20 o 
   6  13   1       94.97       91.12     11.52 o 
   7  13   1       31.82       23.45     13.76 o 
   0  14   1      113.64      156.86     20.29 o 
   1  14   1      138.63      122.71     12.75 o 
   2  14   1       29.19       35.93     10.76 o 
   3  14   1       38.86       38.86     10.27 o 
   4  14   1       41.80       32.65     10.21 o 
   1   0   2    44965.99    42420.98    848.52 o 
   2   0   2     3113.56     3610.47     52.86 o 
   3   0   2    38989.58    39768.10    407.71 o 
   4   0   2     2338.37     2703.39     30.53 o 
   5   0   2   113578.45   110728.08   1140.29 o 
   6   0   2      901.00      908.24     19.43 o 
   7   0   2    49536.21    49997.31    571.48 o 
   8   0   2     1177.58     1214.94     20.76 o 
   9   0   2    13874.00    14691.30    174.71 o 
  10   0   2     2770.47     2719.49     40.02 o 
  11   0   2    10641.91    10537.73    150.27 o 
  12   0   2      116.83      118.75     10.81 o 
  13   0   2      323.45      321.59     15.72 o 
  14   0   2      522.19      548.97     25.85 o 
  15   0   2      372.84      342.31     22.52 o 
   1   1   2   116031.06    86647.33   3989.37 o 
   2   1   2     2215.44     2285.71     21.51 o 
   3   1   2    11479.45    12390.84     98.05 o 
   4   1   2      517.34      636.59      6.55 o 
   5   1   2    39311.09    40462.81    308.03 o 
   6   1   2      266.50      253.84      4.54 o 
   7   1   2     1710.61     1535.72     17.67 o 
   8   1   2     6878.17     6958.18     61.03 o 
   9   1   2     2771.50     2938.40     31.48 o 
  10   1   2      179.27      167.20      6.19 o 
  11   1   2     2325.39     2340.49     30.35 o 
  12   1   2     1234.65     1242.14     20.58 o 
  13   1   2     1707.96     1701.44     28.49 o 
  14   1   2       14.36        4.77      8.66 o 
   0   2   2     4518.13     5343.05    145.31 o 
   1   2   2    43347.34    43130.46    852.89 o 
   2   2   2     2560.94     2560.32     23.48 o 
   3   2   2     1400.19     1456.84     18.90 o 
   4   2   2     2350.60     2426.94     23.23 o 
   5   2   2    15580.96    15914.65    116.48 o 
   6   2   2     2417.09     2518.19     20.03 o 
   7   2   2     3075.60     2953.95     26.46 o 
   8   2   2      528.04      471.37      8.35 o 
   9   2   2    11316.71    11104.97     95.13 o 
  10   2   2     1234.91     1257.18     16.44 o 
  11   2   2     1139.79     1167.46     17.53 o 
  12   2   2        0.29        0.00      4.65 o 
  13   2   2      290.20      298.39     11.95 o 
  14   2   2      428.56      444.65     16.76 o 
   1   3   2     7344.12     8274.60     81.77 o 
   2   3   2     1436.05     1621.64     16.13 o 
   3   3   2      326.76      314.78      5.00 o 
   4   3   2     3043.71     3067.75     29.00 o 
   5   3   2     3770.69     3745.60     33.00 o 
   6   3   2      919.12      932.90      9.91 o 
   7   3   2      281.89      231.99      5.66 o 
   8   3   2     1358.85     1370.38     17.49 o 
   9   3   2     2823.80     2671.56     29.63 o 
  10   3   2       44.87       49.12      4.89 o 
  11   3   2     1125.58     1062.36     16.69 o 
  12   3   2      749.20      721.77     15.33 o 
  13   3   2       14.37       10.37      6.23 o 
  14   3   2        3.34        0.00      6.89 o 
   0   4   2        9.08       14.50      8.96 o 
   1   4   2    32953.71    35405.20    326.61 o 
   2   4   2        5.31        5.81      1.58 o 
   3   4   2     3694.56     3997.87     36.92 o 
   4   4   2     6728.47     7284.25     65.09 o 
   5   4   2    22798.87    23452.58    201.77 o 
   6   4   2     1038.99     1061.15     12.40 o 
   7   4   2     8558.65     8272.08     75.79 o 
   8   4   2      810.66      819.31     13.77 o 
   9   4   2     3739.88     3616.83     40.90 o 
  10   4   2      281.81      289.07      9.30 o 
  11   4   2     3788.48     3667.35     57.11 o 
  12   4   2       12.81        7.87      5.92 o 
  13   4   2      438.61      425.72     13.86 o 
  14   4   2       79.68       54.00     10.58 o 
   1   5   2    18372.97    19047.70    164.01 o 
   2   5   2       26.87       21.00      4.43 o 
   3   5   2      741.04      578.04      8.23 o 
   4   5   2      307.69      314.99      6.15 o 
   5   5   2    15551.17    15442.94    134.80 o 
   6   5   2      763.12      852.76     18.03 o 
   7   5   2     2492.59     2441.17     31.56 o 
   8   5   2       12.40        4.51      4.04 o 
   9   5   2     2019.86     1948.57     25.65 o 
  10   5   2      227.05      245.80      9.25 o 
  11   5   2      419.31      413.97     14.89 o 
  12   5   2      198.02      197.80     11.78 o 
  13   5   2     1576.68     1542.16     30.88 o 
  14   5   2        0.12        0.00      8.64 o 
   0   6   2      810.23      782.28     14.00 o 
   1   6   2    18922.55    19672.63    159.21 o 
   2   6   2     1073.90     1101.29     13.61 o 
   3   6   2     6322.42     6274.29     62.32 o 
   4   6   2     1278.29     1328.29     15.68 o 
   5   6   2     7104.22     7136.58     65.30 o 
   6   6   2        6.59        3.66      3.02 o 
   7   6   2    16220.06    16351.64    175.68 o 
   8   6   2      555.17      574.95     13.23 o 
   9   6   2     2426.16     2317.57     32.79 o 
  10   6   2        2.79        0.00      5.27 o 
  11   6   2     4398.91     4310.72     54.99 o 
  12   6   2       44.05       48.19     10.24 o 
  13   6   2       54.87       61.85     10.96 o 
   1   7   2     4370.97     4451.08     42.76 o 
   2   7   2     2742.89     2697.25     25.78 o 
   3   7   2     1981.73     2119.56     21.37 o 
   4   7   2        7.53        6.89      3.15 o 
   5   7   2     4339.98     4436.08     44.04 o 
   6   7   2      640.80      659.94     10.65 o 
   7   7   2       21.52       31.83      5.37 o 
   8   7   2       12.79       16.34      5.37 o 
   9   7   2      933.94      904.08     20.84 o 
  10   7   2       83.87       77.05      8.69 o 
  11   7   2       45.06       49.65      8.56 o 
  12   7   2        0.05        0.00      7.77 o 
  13   7   2      514.79      472.50     20.21 o 
   0   8   2     6733.31     6809.14     83.37 o 
   1   8   2     1044.64     1125.26     14.93 o 
   2   8   2       45.43       49.08      3.84 o 
   3   8   2      911.54      978.38     13.98 o 
   4   8   2     1395.12     1293.80     17.01 o 
   5   8   2      296.27      295.52      9.28 o 
   6   8   2       48.35       54.44      5.32 o 
   7   8   2       40.38       38.17      5.80 o 
   8   8   2      346.69      303.63     14.08 o 
   9   8   2     1207.60     1108.35     27.78 o 
  10   8   2       58.95       87.98      9.28 o 
  11   8   2        4.15        0.00      7.45 o 
  12   8   2       54.20       57.68     10.65 o 
   1   9   2      262.59      269.46     12.05 o 
   2   9   2      866.57      789.80     16.38 o 
   3   9   2        5.30        0.00      4.45 o 
   4   9   2       70.71       75.54      6.53 o 
   5   9   2       97.54       89.32      7.41 o 
   6   9   2      344.09      361.00     18.60 o 
   7   9   2       73.62       84.62      8.00 o 
   8   9   2       86.72      103.35     16.84 o 
   9   9   2       14.86        0.00      8.88 o 
  10   9   2        6.19       15.12      8.48 o 
  11   9   2        1.46        6.02      8.19 o 
   0  10   2      433.08      402.41     44.69 o 
   1  10   2      101.40      115.86     10.40 o 
   2  10   2       50.15       49.32      7.78 o 
   3  10   2        3.33        0.00      5.05 o 
   4  10   2       20.13       23.07      6.58 o 
   5  10   2       10.89        0.20      6.09 o 
   6  10   2      251.22      267.24     10.11 o 
   7  10   2      212.89      255.77     11.29 o 
   8  10   2      113.85       91.32      9.20 o 
   9  10   2      118.49      114.93     12.06 o 
  10  10   2      181.63      205.55     14.90 o 
  11  10   2        3.09       15.75      9.18 o 
   1  11   2      253.41      263.75     16.30 o 
   2  11   2       33.64       16.92      8.13 o 
   3  11   2      324.43      292.54     13.79 o 
   4  11   2       39.17       35.31      8.36 o 
   5  11   2     1700.82     1745.85     29.16 o 
   6  11   2      160.84      167.54     10.32 o 
   7  11   2      524.15      530.79     19.71 o 
   8  11   2      150.94      186.17     18.30 o 
   9  11   2     1469.68     1513.90     62.91 o 
   0  12   2      193.02      148.04     17.55 o 
   1  12   2     2452.38     2307.36     41.35 o 
   2  12   2       13.12        2.63      8.20 o 
   3  12   2     2225.92     2310.87     41.33 o 
   4  12   2       52.28       59.59      9.81 o 
   5  12   2       15.58        0.00      8.36 o 
   6  12   2       69.74       51.72      9.32 o 
   7  12   2      525.11      514.26     31.40 o 
   8  12   2       56.51       30.17     21.42 o 
   1  13   2      283.53      277.73     14.85 o 
   2  13   2        0.59        0.00      8.40 o 
   3  13   2      141.46      147.86     12.34 o 
   4  13   2        9.27        3.15      8.64 o 
   5  13   2        0.43        0.00      7.66 o 
   6  13   2        0.38        0.54      8.94 o 
   7  13   2      359.58      341.85     24.09 o 
   0  14   2       83.15       87.38     17.62 o 
   1  14   2       18.25        7.13      9.79 o 
   2  14   2       30.11       22.84      9.97 o 
   3  14   2       15.59        0.00      9.20 o 
   4  14   2       39.38       38.60     10.80 o 
   1   1   3     3639.45     4165.60     63.15 o 
   2   1   3     1017.56     1123.47     12.14 o 
   3   1   3      620.66      604.41      5.85 o 
   4   1   3      615.21      608.10      6.98 o 
   5   1   3      516.60      487.12      8.60 o 
   6   1   3      665.84      770.55     11.90 o 
   7   1   3      809.11      918.05     15.67 o 
   8   1   3       77.35       89.66      4.69 o 
   9   1   3      465.94      486.18      9.02 o 
  10   1   3       73.88       85.34      5.07 o 
  11   1   3       93.60       93.69      6.64 o 
  12   1   3       34.46       37.07      6.09 o 
  13   1   3      165.62      203.20      9.48 o 
  14   1   3        0.39        0.00      6.93 o 
   0   2   3    10563.33    11332.48    185.88 o 
   1   2   3     7937.56     8242.49     84.63 o 
   2   2   3     1309.98     1357.84     14.47 o 
   3   2   3     7867.79     8624.38     71.59 o 
   4   2   3      593.86      602.30      6.81 o 
   5   2   3     1293.21     1336.38     13.06 o 
   6   2   3      172.76      229.20      4.07 o 
   7   2   3      509.94      571.07      9.86 o 
   8   2   3     1263.41     1212.21     15.90 o 
   9   2   3      116.10      125.88      5.30 o 
  10   2   3      743.57      736.65     14.41 o 
  11   2   3      157.67      148.62      7.55 o 
  12   2   3       14.70       15.68      5.25 o 
  13   2   3      113.43      118.58      7.92 o 
  14   2   3      115.65      136.69     11.23 o 
   1   3   3    19030.21    19804.33    200.63 o 
   2   3   3      862.17      802.68      9.68 o 
   3   3   3        5.72        8.96      1.77 o 
   4   3   3     1639.88     1833.40     18.55 o 
   5   3   3     1154.33     1115.87     11.46 o 
   6   3   3        7.98        2.93      2.35 o 
   7   3   3      877.17      836.84     11.06 o 
   8   3   3      851.20      825.16     12.63 o 
   9   3   3       59.27       55.29      4.64 o 
  10   3   3      405.40      396.73      9.63 o 
  11   3   3      440.57      460.44     11.88 o 
  12   3   3      267.10      263.40      9.88 o 
  13   3   3        1.94        2.10      5.54 o 
  14   3   3        1.93        1.81      7.28 o 
   0   4   3     3625.72     4317.26    133.24 o 
   1   4   3    14136.10    15230.54    192.59 o 
   2   4   3     7300.38     7569.57     66.90 o 
   3   4   3     6097.78     6301.58     56.38 o 
   4   4   3      121.38      107.98      3.82 o 
   5   4   3    12846.80    13191.37    115.31 o 
   6   4   3     2177.93     2153.47     21.20 o 
   7   4   3     6378.62     6284.32     59.00 o 
   8   4   3        2.86        1.62      3.52 o 
   9   4   3      112.58      137.75      6.70 o 
  10   4   3       39.42       31.84      5.14 o 
  11   4   3     1131.93     1205.27     21.84 o 
  12   4   3      195.83      188.33      9.94 o 
  13   4   3        5.96        0.00      6.95 o 
  14   4   3      135.58      140.26     16.80 o 
   1   5   3    26288.26    28714.42    245.71 o 
   2   5   3      369.82      400.63      9.18 o 
   3   5   3     7173.33     7230.95     64.79 o 
   4   5   3       80.38       67.21      3.28 o 
   5   5   3    10294.27     9941.53     88.41 o 
   6   5   3     2353.08     2510.20     26.14 o 
   7   5   3      812.83      788.29     12.84 o 
   8   5   3      800.91      773.67     13.59 o 
   9   5   3      290.15      265.77      8.68 o 
  10   5   3     1130.16     1111.35     18.29 o 
  11   5   3      311.92      318.49     13.00 o 
  12   5   3      544.14      520.05     17.18 o 
  13   5   3      179.04      187.95     11.93 o 
  14   5   3        8.35        2.40      8.64 o 
   0   6   3      744.73      781.50     32.43 o 
   1   6   3      764.59      784.87     11.62 o 
   2   6   3     1155.88     1140.77     14.92 o 
   3   6   3     1028.43      941.22     13.30 o 
   4   6   3       12.61       17.64      4.67 o 
   5   6   3     4665.74     4655.09     41.45 o 
   6   6   3      514.15      541.82     10.08 o 
   7   6   3     2071.55     1911.30     31.51 o 
   8   6   3     1089.73     1095.93     25.76 o 
   9   6   3     2896.94     2817.95     40.47 o 
  10   6   3      199.59      203.46      9.58 o 
  11   6   3      420.75      457.22     23.66 o 
  12   6   3      137.95      138.95     10.73 o 
  13   6   3      152.75      163.65     13.59 o 
   1   7   3     4371.22     4240.31     41.06 o 
   2   7   3     2987.52     3065.70     31.24 o 
   3   7   3     2346.75     2380.97     25.60 o 
   4   7   3     2071.08     2121.05     25.31 o 
   5   7   3     3680.78     3435.18     37.90 o 
   6   7   3       17.55       25.17      5.05 o 
   7   7   3       13.27       12.33      4.72 o 
   8   7   3      840.06      759.35     14.50 o 
   9   7   3       42.65       29.86      6.96 o 
  10   7   3      268.31      258.95     12.29 o 
  11   7   3      420.41      393.98     17.98 o 
  12   7   3        1.24        0.00      8.56 o 
  13   7   3       51.78       43.43     10.65 o 
   0   8   3     4686.52     4358.96     66.34 o 
   1   8   3      712.61      752.13     11.78 o 
   2   8   3      530.43      523.47      9.60 o 
   3   8   3      807.43      716.37     14.75 o 
   4   8   3      375.17      375.83      8.69 o 
   5   8   3     2400.93     2445.51     30.14 o 
   6   8   3      145.09      145.42      6.92 o 
   7   8   3      795.13      761.79     23.65 o 
   8   8   3        9.12        2.38      8.62 o 
   9   8   3      116.50      112.08     11.78 o 
  10   8   3      460.11      425.85     15.49 o 
  11   8   3      550.07      540.10     24.70 o 
  12   8   3      261.38      247.85     17.79 o 
   1   9   3    11084.44    11005.54    108.73 o 
   2   9   3     2615.76     2557.21     31.18 o 
   3   9   3     1221.81     1193.74     20.71 o 
   4   9   3      773.42      745.61     15.91 o 
   5   9   3     4816.51     4736.27     59.65 o 
   6   9   3     5267.68     5313.44     60.45 o 
   7   9   3       12.82        9.11      5.99 o 
   8   9   3       93.30      103.53     10.62 o 
   9   9   3      176.35      202.15     13.36 o 
  10   9   3     1748.28     1654.74     32.35 o 
  11   9   3       24.57       17.67      8.30 o 
   0  10   3     6026.50     5474.25    105.64 o 
   1  10   3     3407.24     3396.35     52.73 o 
   2  10   3      551.37      522.41     13.82 o 
   3  10   3     1248.38     1242.79     22.67 o 
   4  10   3     2651.31     2519.47     35.96 o 
   5  10   3     1380.00     1405.18     24.62 o 
   6  10   3      315.79      332.44     12.56 o 
   7  10   3     3224.52     3231.45     73.96 o 
   8  10   3      359.14      336.62     16.51 o 
   9  10   3       38.87       39.31      9.21 o 
  10  10   3       26.97       15.51      9.33 o 
   1  11   3     1692.67     1681.13     32.41 o 
   2  11   3      748.97      700.92     20.79 o 
   3  11   3      287.46      269.13     13.44 o 
   4  11   3      293.54      296.10     16.04 o 
   5  11   3     1654.35     1660.08     28.29 o 
   6  11   3     1111.69     1164.90     25.94 o 
   7  11   3        0.42        9.12      7.84 o 
   8  11   3       54.37       29.30     11.20 o 
   9  11   3      300.89      311.82     21.32 o 
   0  12   3     1026.94      984.59     35.89 o 
   1  12   3        1.56       17.20      8.71 o 
   2  12   3        3.46        3.06      8.16 o 
   3  12   3       25.52       32.47      9.48 o 
   4  12   3      324.41      324.20     15.97 o 
   5  12   3      142.75      162.21     12.67 o 
   6  12   3       29.41       25.65      8.97 o 
   7  12   3      346.89      391.82     22.89 o 
   8  12   3       52.02       39.10     15.03 o 
   1  13   3      132.10      127.70     12.03 o 
   2  13   3      601.88      640.31     21.67 o 
   3  13   3       88.72       95.67     11.34 o 
   4  13   3      318.74      322.54     16.11 o 
   5  13   3       17.49       15.23      9.11 o 
   6  13   3      960.99     1024.24     31.69 o 
   0  14   3     1431.16     1452.70     47.96 o 
   1  14   3        5.48        0.00      9.38 o 
   2  14   3        0.50        0.00      9.00 o 
   3  14   3       18.11        6.04      9.16 o 
   4  14   3      791.05      771.02     24.01 o 
   0   0   4   154079.19   104410.05   5564.29 o 
   1   0   4     6372.84     6642.53     68.94 o 
   2   0   4        3.10        0.00      1.46 o 
   3   0   4     2125.77     2463.21     39.74 o 
   4   0   4    37676.72    40464.79    460.71 o 
   5   0   4        2.20       11.21      2.41 o 
   6   0   4     3798.02     4019.09     52.40 o 
   7   0   4     4666.46     4574.30     85.55 o 
   8   0   4     7033.11     7166.04    151.47 o 
   9   0   4       16.44       39.29     16.01 o 
  10   0   4     1075.95     1087.51     25.00 o 
  11   0   4     1167.75     1140.78     30.95 o 
  12   0   4     4330.54     4318.13     70.82 o 
  13   0   4      103.77      104.07     10.74 o 
  14   0   4       18.73       27.13      9.36 o 
   1   1   4        4.26        4.30      0.91 o 
   2   1   4     5283.93     5376.45     54.90 o 
   3   1   4      804.13      850.93      8.46 o 
   4   1   4     8259.90     9016.15     63.60 o 
   5   1   4     1550.10     1590.20     13.35 o 
   6   1   4    15481.99    15499.39    127.13 o 
   7   1   4     1099.65     1184.45     14.92 o 
   8   1   4     1021.07     1044.38     19.07 o 
   9   1   4     1096.39      985.88     15.90 o 
  10   1   4     5769.42     5955.45     63.35 o 
  11   1   4      473.58      482.05     11.96 o 
  12   1   4     1213.88     1212.16     20.36 o 
  13   1   4      605.20      588.68     14.26 o 
  14   1   4      437.58      432.82     14.60 o 
   0   2   4     1615.16     1615.43     23.53 o 
   1   2   4      812.53      837.67     10.66 o 
   2   2   4       32.59       51.26      1.97 o 
   3   2   4     1267.88     1386.69     13.47 o 
   4   2   4     3700.61     4189.20     34.01 o 
   5   2   4        3.42        0.00      1.54 o 
   6   2   4      588.83      666.39      8.82 o 
   7   2   4     1999.65     1922.44     25.17 o 
   8   2   4      341.93      340.28      7.76 o 
   9   2   4      116.49      133.54      5.80 o 
  10   2   4     3179.10     3083.81     36.81 o 
  11   2   4      755.36      678.73     14.22 o 
  12   2   4     1823.46     1738.67     25.66 o 
  13   2   4       37.52       24.84      6.02 o 
  14   2   4     1235.42     1250.14     24.72 o 
   1   3   4     1072.09     1182.60     14.70 o 
   2   3   4    11779.25    12399.61    116.18 o 
   3   3   4      248.32      256.76      4.56 o 
   4   3   4    13652.90    14735.24    119.86 o 
   5   3   4     1903.93     1945.83     17.83 o 
   6   3   4      523.40      429.88      6.91 o 
   7   3   4      577.58      579.73      8.97 o 
   8   3   4      729.32      721.54     10.70 o 
   9   3   4     1337.85     1285.88     17.51 o 
  10   3   4     3019.73     2918.33     35.38 o 
  11   3   4      215.50      212.49      8.79 o 
  12   3   4       53.52       37.74      6.11 o 
  13   3   4      383.11      354.36     11.62 o 
  14   3   4      180.60      199.94     16.12 o 
   0   4   4    42535.22    45209.01    927.84 o 
   1   4   4     6864.65     7103.45     74.58 o 
   2   4   4      128.21      158.27      4.47 o 
   3   4   4     4267.73     4551.84     39.01 o 
   4   4   4     1496.96     1270.50     14.23 o 
   5   4   4      512.42      481.76      7.89 o 
   6   4   4       23.17       41.88      5.54 o 
   7   4   4     2496.12     2517.41     29.06 o 
   8   4   4     1525.72     1492.73     18.56 o 
   9   4   4      260.66      266.65      8.55 o 
  10   4   4     2841.71     2855.87     34.66 o 
  11   4   4      249.05      241.20     10.74 o 
  12   4   4      996.32     1047.48     26.88 o 
  13   4   4        1.96        4.12      7.27 o 
  14   4   4      388.89      387.78     16.18 o 
   1   5   4     2378.99     2512.82     29.34 o 
   2   5   4    15394.95    16065.27    150.74 o 
   3   5   4     1620.41     1596.66     18.97 o 
   4   5   4     1913.16     2048.60     22.75 o 
   5   5   4     1473.39     1497.61     19.38 o 
   6   5   4    13833.37    13941.13    115.26 o 
   7   5   4       75.10       74.61      4.50 o 
   8   5   4     1274.61     1155.76     17.49 o 
   9   5   4      304.06      297.62      9.12 o 
  10   5   4     2612.54     2539.89     36.85 o 
  11   5   4        0.51        0.00      6.30 o 
  12   5   4      593.61      595.92     18.21 o 
  13   5   4      105.13      109.77     10.53 o 
  14   5   4      813.10      769.62     21.76 o 
   0   6   4    49674.38    49144.01    784.41 o 
   1   6   4     3970.24     4064.14     45.57 o 
   2   6   4      398.73      478.26      8.68 o 
   3   6   4     1349.92     1315.04     16.94 o 
   4   6   4    15274.17    14942.85    141.89 o 
   5   6   4     1897.07     1810.50     20.61 o 
   6   6   4       20.38       18.06      8.45 o 
   7   6   4      288.86      301.23      9.21 o 
   8   6   4     4957.22     4922.91     65.67 o 
   9   6   4      722.42      711.45     15.64 o 
  10   6   4       44.48       33.84      6.74 o 
  11   6   4       52.79       57.92      8.46 o 
  12   6   4     2025.21     2003.27     36.13 o 
  13   6   4      146.84      165.48     11.79 o 
   1   7   4     2271.97     2217.82     25.65 o 
   2   7   4     3602.01     3414.17     36.76 o 
   3   7   4     1573.11     1447.38     18.84 o 
   4   7   4       31.65       40.58      4.09 o 
   5   7   4     1650.66     1623.17     21.33 o 
   6   7   4     8434.67     8455.35    104.64 o 
   7   7   4     1604.25     1633.86     24.25 o 
   8   7   4      494.19      494.50     14.42 o 
   9   7   4      109.71      112.27      9.12 o 
  10   7   4     1982.65     1857.46     29.39 o 
  11   7   4      143.62      129.26     11.80 o 
  12   7   4      128.47      151.28     13.55 o 
  13   7   4       29.01       11.81      9.33 o 
   0   8   4     3789.59     3680.18    105.18 o 
   1   8   4     5546.78     5518.64     57.70 o 
   2   8   4     1757.39     1878.35     29.41 o 
   3   8   4     1618.93     1536.76     23.70 o 
   4   8   4     2362.70     2449.30     27.31 o 
   5   8   4     1943.43     1938.97     23.25 o 
   6   8   4        1.52        5.58      4.64 o 
   7   8   4      971.97      943.95     16.59 o 
   8   8   4     2157.70     2078.60     40.20 o 
   9   8   4      844.00      783.19     23.53 o 
  10   8   4      213.42      160.53     10.91 o 
  11   8   4       27.92       36.84     10.22 o 
  12   8   4      285.62      265.90     16.90 o 
   1   9   4      500.20      578.36     21.72 o 
   2   9   4       13.10       16.46      4.74 o 
   3   9   4      603.28      605.64     14.42 o 
   4   9   4      111.26      105.85      8.90 o 
   5   9   4      291.66      299.20     15.36 o 
   6   9   4      117.59      124.62      8.59 o 
   7   9   4      797.64      785.21     17.26 o 
   8   9   4      957.33      884.95     24.36 o 
   9   9   4        5.86       10.64      7.06 o 
  10   9   4        4.98        9.99     12.06 o 
  11   9   4      118.36      116.02     14.40 o 
   0  10   4     4408.29     4323.22     87.44 o 
   1  10   4      716.84      702.15     23.50 o 
   2  10   4      146.39      155.79      8.72 o 
   3  10   4       32.64       36.12      6.62 o 
   4  10   4     1725.55     1729.50     27.79 o 
   5  10   4      363.40      397.88     13.40 o 
   6  10   4       13.89       27.39      7.00 o 
   7  10   4        5.17       31.50     11.12 o 
   8  10   4     1049.17     1092.49     28.38 o 
   9  10   4      378.23      344.11     15.19 o 
  10  10   4       25.31       65.06     10.99 o 
   1  11   4       67.46       78.30      9.83 o 
   2  11   4     6057.36     6056.75     88.81 o 
   3  11   4      312.58      287.94     12.26 o 
   4  11   4      542.64      563.75     15.57 o 
   5  11   4        1.44        7.11      7.11 o 
   6  11   4     1117.84     1106.07     58.20 o 
   7  11   4      365.88      376.15     26.04 o 
   8  11   4       65.84       73.15     11.31 o 
   9  11   4       12.24        9.02     14.52 o 
   0  12   4     2328.09     2300.66     58.53 o 
   1  12   4      352.30      339.58     16.12 o 
   2  12   4      318.84      349.86     16.05 o 
   3  12   4       56.49       50.76     10.10 o 
   4  12   4     3467.01     3489.98     55.44 o 
   5  12   4      316.37      339.23     17.04 o 
   6  12   4       16.15       23.49     10.40 o 
   7  12   4       22.48       25.99     13.46 o 
   8  12   4     2391.96     2377.30     58.97 o 
   1  13   4        0.70        8.49      8.79 o 
   2  13   4     1146.65     1203.93     35.79 o 
   3  13   4       20.89       19.97      9.30 o 
   4  13   4      404.29      414.04     18.07 o 
   5  13   4        0.97        0.00      8.51 o 
   6  13   4       76.83      101.76     13.81 o 
   0  14   4      133.35      155.85     25.84 o 
   1  14   4        1.43        2.96      9.99 o 
   2  14   4      160.83      152.72     13.83 o 
   3  14   4       34.49       34.18     10.06 o 
   4  14   4       27.47       52.86     11.21 o 
   1   1   5      759.74      865.31     14.70 o 
   2   1   5      323.31      319.66      4.52 o 
   3   1   5       29.98       43.50      2.16 o 
   4   1   5      538.01      535.76      6.13 o 
   5   1   5      930.93      985.66      9.20 o 
   6   1   5     5057.42     5511.45     42.70 o 
   7   1   5       17.27        3.92      2.66 o 
   8   1   5       80.90       67.73      4.22 o 
   9   1   5       10.73        7.19      4.64 o 
  10   1   5       52.69       52.79      5.73 o 
  11   1   5       32.46       28.09      5.32 o 
  12   1   5      107.55       97.23      7.47 o 
  13   1   5        5.36       12.24      5.66 o 
  14   1   5       71.94       71.02      7.71 o 
   0   2   5      802.52      993.17     62.29 o 
   1   2   5      566.44      579.60      7.23 o 
   2   2   5     3442.33     3635.08     31.86 o 
   3   2   5     6971.19     7445.02     67.80 o 
   4   2   5      186.97      214.98      5.31 o 
   5   2   5       23.10       18.32      2.74 o 
   6   2   5      155.57      197.58      4.63 o 
   7   2   5      330.60      305.67      6.91 o 
   8   2   5     1656.75     1605.19     19.38 o 
   9   2   5      292.40      294.14     10.37 o 
  10   2   5      958.23      919.36     16.14 o 
  11   2   5      393.90      366.15     10.76 o 
  12   2   5      218.68      213.05      9.40 o 
  13   2   5       15.72       14.45      5.74 o 
  14   2   5      133.56      139.98      8.99 o 
   1   3   5     5287.60     5707.39     60.20 o 
   2   3   5    11195.36    12005.44    112.58 o 
   3   3   5     3809.88     4060.88     40.25 o 
   4   3   5      372.87      473.71      6.70 o 
   5   3   5        2.80       18.54      2.17 o 
   6   3   5     4259.31     4367.97     38.93 o 
   7   3   5     2159.27     2145.54     23.65 o 
   8   3   5     2185.38     2034.88     23.34 o 
   9   3   5      163.27      160.17      6.46 o 
  10   3   5      683.46      696.20     13.96 o 
  11   3   5       21.37       14.93      5.12 o 
  12   3   5      378.44      369.93     13.14 o 
  13   3   5      257.43      275.92     10.76 o 
  14   3   5        5.76        2.57      7.63 o 
   0   4   5    24555.24    26361.94    345.66 o 
   1   4   5        2.06        4.36      2.10 o 
   2   4   5     6261.36     6779.11     71.84 o 
   3   4   5     2039.49     2099.44     22.63 o 
   4   4   5     6242.29     6540.20     58.95 o 
   5   4   5      311.81      302.25      5.89 o 
   6   4   5     3349.49     3256.00     30.14 o 
   7   4   5     6886.87     6749.27     68.04 o 
   8   4   5     1270.17     1252.81     16.49 o 
   9   4   5      984.30      932.16     15.57 o 
  10   4   5      161.30      128.93      7.70 o 
  11   4   5     2233.60     2185.10     32.19 o 
  12   4   5      232.16      204.86     11.86 o 
  13   4   5      680.51      706.13     20.10 o 
  14   4   5      223.92      255.28     14.39 o 
   1   5   5    12312.39    13610.82    140.39 o 
   2   5   5     3525.80     3877.89     56.73 o 
   3   5   5        7.99       10.47      2.52 o 
   4   5   5      107.48      150.85      5.88 o 
   5   5   5     7644.87     7607.41     68.80 o 
   6   5   5     4873.94     5081.51     45.23 o 
   7   5   5     1758.57     1638.35     19.59 o 
   8   5   5     1376.98     1375.20     21.70 o 
   9   5   5     1061.75      989.20     18.23 o 
  10   5   5     1059.53     1058.22     22.73 o 
  11   5   5       30.10       25.73      7.23 o 
  12   5   5      634.30      673.73     19.36 o 
  13   5   5      582.51      635.66     19.58 o 
   0   6   5    12048.52    12137.39    201.13 o 
   1   6   5     1442.52     1585.54     24.14 o 
   2   6   5     1117.88     1156.96     15.32 o 
   3   6   5        2.47        0.23      2.63 o 
   4   6   5     2523.71     2691.72     30.24 o 
   5   6   5      335.22      322.52     12.65 o 
   6   6   5     1415.72     1474.04     19.65 o 
   7   6   5     1265.80     1233.89     20.02 o 
   8   6   5      756.46      723.50     16.14 o 
   9   6   5      106.38      116.12      7.62 o 
  10   6   5       26.41       35.92      7.32 o 
  11   6   5     1237.33     1213.99     25.90 o 
  12   6   5       49.20       73.55      9.38 o 
  13   6   5      487.90      510.97     17.90 o 
   1   7   5     1237.08     1212.87     22.09 o 
   2   7   5        5.63        1.29      2.95 o 
   3   7   5       48.63       51.41      4.23 o 
   4   7   5      313.39      334.11      8.82 o 
   5   7   5     1864.50     1833.97     23.38 o 
   6   7   5      190.02      234.51      8.68 o 
   7   7   5      618.44      617.09     17.62 o 
   8   7   5      363.55      323.48     11.80 o 
   9   7   5       26.59       23.75      6.49 o 
  10   7   5        7.24       12.23      7.31 o 
  11   7   5      112.16      115.79      9.97 o 
  12   7   5       51.88       52.15     10.62 o 
  13   7   5       44.89       53.06     10.99 o 
   0   8   5     4795.14     4730.67     71.78 o 
   1   8   5      787.82      727.98     13.44 o 
   2   8   5      518.82      484.77     13.30 o 
   3   8   5      810.45      758.94     13.01 o 
   4   8   5      212.04      254.68      8.46 o 
   5   8   5     1968.42     1877.44     24.42 o 
   6   8   5      645.32      646.27     15.31 o 
   7   8   5     2036.25     2056.58     29.69 o 
   8   8   5        3.63        0.00      6.43 o 
   9   8   5      199.97      197.45     12.95 o 
  10   8   5       89.09       97.66     10.95 o 
  11   8   5     1256.71     1188.13     45.46 o 
  12   8   5        0.28        0.00      9.15 o 
   1   9   5    14903.07    14268.46    138.80 o 
   2   9   5      384.27      418.77     10.94 o 
   3   9   5     2844.85     2712.10     33.09 o 
   4   9   5      260.93      261.16     10.21 o 
   5   9   5     7662.59     7539.16    110.98 o 
   6   9   5     2364.51     2377.91     37.50 o 
   7   9   5       17.55       32.34      7.79 o 
   8   9   5      835.16      815.33     23.38 o 
   9   9   5      846.04      863.36     29.37 o 
  10   9   5      637.35      584.26     21.35 o 
  11   9   5      183.55      183.91     14.25 o 
   0  10   5     4622.69     4460.58     71.05 o 
   1  10   5     4041.08     3802.27     48.90 o 
   2  10   5     1362.30     1324.07     23.20 o 
   3  10   5     2266.87     2064.57     35.31 o 
   4  10   5     2799.12     2725.51     38.35 o 
   5  10   5     2678.75     2617.91     37.35 o 
   6  10   5     1170.64     1201.26     22.69 o 
   7  10   5     3385.28     3386.54     56.41 o 
   8  10   5      156.70      136.75     15.54 o 
   9  10   5      311.91      292.87     18.60 o 
  10  10   5      133.97      134.95     12.78 o 
   1  11   5     3328.22     3161.68     49.94 o 
   2  11   5     1859.94     1784.11     29.45 o 
   3  11   5     1247.39     1191.09     22.98 o 
   4  11   5       25.73       20.08      8.47 o 
   5  11   5     1673.06     1700.48     29.05 o 
   6  11   5      909.29      939.75     35.99 o 
   7  11   5      294.93      343.00     15.50 o 
   8  11   5      207.92      182.13     17.77 o 
   9  11   5      173.34      177.20     15.51 o 
   0  12   5      575.27      617.36     29.18 o 
   1  12   5      872.32      802.05     23.06 o 
   2  12   5       15.85       17.49      8.40 o 
   3  12   5      271.07      257.51     14.62 o 
   4  12   5       44.80       84.62     10.99 o 
   5  12   5     1580.74     1674.70     34.02 o 
   6  12   5       47.51       56.62      9.71 o 
   7  12   5      520.65      571.88     19.87 o 
   8  12   5       36.16       86.33     16.47 o 
   1  13   5     1818.66     1804.84     36.60 o 
   2  13   5       25.50       37.11     10.18 o 
   3  13   5      835.59      825.17     23.82 o 
   4  13   5      120.46      150.32     12.64 o 
   5  13   5      602.85      612.04     21.30 o 
   6  13   5       58.38       65.71     13.06 o 
   0  14   5      219.59      227.76     21.84 o 
   1  14   5      931.98      897.50     26.68 o 
   2  14   5       26.32       24.85     10.09 o 
   3  14   5      620.20      639.59     22.73 o 
   4  14   5       54.26       62.10     11.65 o 
   0   0   6      243.20      211.62     16.14 o 
   1   0   6     6420.49     6743.44    123.02 o 
   2   0   6       81.31       49.31      4.13 o 
   3   0   6       21.80       28.61      3.52 o 
   4   0   6    12298.33    13021.77    134.68 o 
   5   0   6    29852.39    31569.12    323.02 o 
   6   0   6      178.88      206.46      6.15 o 
   7   0   6    13477.29    13477.45    248.26 o 
   8   0   6     2548.45     2684.44     42.62 o 
   9   0   6     3485.06     3777.36     60.07 o 
  10   0   6      515.15      521.53     16.99 o 
  11   0   6     6515.30     6606.89     99.85 o 
  12   0   6      610.82      599.05     19.91 o 
  13   0   6        4.68        2.74      8.18 o 
  14   0   6      134.03      151.67     13.01 o 
   1   1   6    16546.20    17030.64    124.11 o 
   2   1   6      332.62      321.59      4.20 o 
   3   1   6      175.49      221.35      5.16 o 
   4   1   6     2988.90     3402.48     26.90 o 
   5   1   6     3710.24     3606.46     28.76 o 
   6   1   6      321.06      283.78      4.50 o 
   7   1   6     1202.91     1317.19     15.29 o 
   8   1   6      258.95      261.95     12.67 o 
   9   1   6      809.68      781.29     14.02 o 
  10   1   6      330.67      297.10      9.36 o 
  11   1   6      822.67      796.97     15.55 o 
  12   1   6       91.15       81.86      7.02 o 
  13   1   6     1255.08     1273.55     21.88 o 
  14   1   6      292.92      319.24     12.09 o 
   0   2   6    10224.67    10547.14    207.63 o 
   1   2   6     1513.92     1813.20     22.76 o 
   2   2   6     2650.96     2720.19     22.71 o 
   3   2   6     3554.47     3884.85     35.84 o 
   4   2   6      848.29      971.28     12.49 o 
   5   2   6     2742.71     2581.50     24.18 o 
   6   2   6        0.54        1.20      2.12 o 
   7   2   6      258.63      191.27      5.97 o 
   8   2   6      199.29      178.58      6.21 o 
   9   2   6     3908.64     3881.52     43.61 o 
  10   2   6      769.86      708.21     17.07 o 
  11   2   6      712.87      705.62     14.56 o 
  12   2   6      264.46      260.89     10.06 o 
  13   2   6       30.32       31.11      6.31 o 
  14   2   6       59.50       62.08      7.33 o 
   1   3   6      290.99      304.52      5.96 o 
   2   3   6       17.95       15.10      1.77 o 
   3   3   6     1565.69     1678.82     17.40 o 
   4   3   6       10.19        5.16      1.74 o 
   5   3   6       25.15       47.02      2.57 o 
   6   3   6       54.40       43.72      2.93 o 
   7   3   6      454.61      468.54      8.85 o 
   8   3   6       74.68       89.86      4.92 o 
   9   3   6     3847.03     3801.44     43.01 o 
  10   3   6        9.13        1.98      4.49 o 
  11   3   6      860.62      813.50     15.87 o 
  12   3   6        1.54        0.00      5.20 o 
  13   3   6       45.58       27.06      6.37 o 
  14   3   6      298.33      312.75     13.19 o 
   0   4   6    30341.53    31448.07    411.88 o 
   1   4   6     1935.33     1961.27     23.48 o 
   2   4   6      326.95      341.03      7.11 o 
   3   4   6      995.46     1342.00     15.75 o 
   4   4   6     2069.71     2021.29     20.81 o 
   5   4   6     9037.88     9380.34     78.42 o 
   6   4   6      167.27      184.83      5.27 o 
   7   4   6     1447.30     1441.07     19.30 o 
   8   4   6     1169.44     1119.58     14.53 o 
   9   4   6     2171.81     2165.21     27.93 o 
  10   4   6        6.49        9.08      4.77 o 
  11   4   6     1496.01     1535.28     26.12 o 
  12   4   6      858.43      866.93     21.80 o 
  13   4   6      335.33      351.98     14.99 o 
  14   4   6      111.53      125.67     11.13 o 
   1   5   6     3589.68     3307.73     41.76 o 
   2   5   6      143.13      121.22      5.59 o 
   3   5   6      128.41       58.03      8.72 o 
   4   5   6        2.13        0.00      2.02 o 
   5   5   6     4052.07     3785.47     36.66 o 
   6   5   6     1427.70     1339.78     15.42 o 
   7   5   6     2866.84     2871.95     33.12 o 
   8   5   6       59.16       69.10      6.08 o 
   9   5   6      259.73      245.79     11.12 o 
  10   5   6      260.89      253.57     11.73 o 
  11   5   6      925.54      887.54     32.58 o 
  12   5   6        2.44       38.56      8.63 o 
  13   5   6      783.29      813.93     22.10 o 
   0   6   6     6377.43     6270.25    108.82 o 
   1   6   6    13496.15    13371.47    156.21 o 
   2   6   6      157.96      167.86      6.01 o 
   3   6   6     2562.47     2507.81     28.30 o 
   4   6   6      843.27      765.36     12.40 o 
   5   6   6     9758.39     9572.59     93.54 o 
   6   6   6       44.95       47.39      8.65 o 
   7   6   6     8909.50     8759.35     92.06 o 
   8   6   6     1838.67     1801.21     26.83 o 
   9   6   6     3536.83     3486.35     45.19 o 
  10   6   6      228.70      247.23     11.92 o 
  11   6   6     2427.19     2433.83     40.59 o 
  12   6   6      348.02      337.90     14.52 o 
  13   6   6      202.77      210.07     13.10 o 
   1   7   6     5287.89     5330.59     65.75 o 
   2   7   6     1911.36     1933.61     23.37 o 
   3   7   6     4679.03     4628.24     48.40 o 
   4   7   6        0.01        0.70      3.45 o 
   5   7   6     3028.69     2921.64     33.50 o 
   6   7   6     1310.04     1280.35     20.67 o 
   7   7   6     1263.81     1270.38     21.37 o 
   8   7   6       21.06       12.01      5.38 o 
   9   7   6      174.92      194.25     23.57 o 
  10   7   6      197.46      201.65     11.44 o 
  11   7   6      485.30      493.18     16.62 o 
  12   7   6        8.16        8.90      9.41 o 
   0   8   6     4721.93     4560.62     84.52 o 
   1   8   6     3135.57     3073.35     38.76 o 
   2   8   6        7.91        1.44      4.21 o 
   3   8   6      968.79      889.95     16.22 o 
   4   8   6     3769.87     3775.79     41.73 o 
   5   8   6     1479.10     1478.82     20.76 o 
   6   8   6      103.63      120.58      6.79 o 
   7   8   6      163.60      167.29      8.57 o 
   8   8   6     1171.18     1160.18     21.10 o 
   9   8   6     2478.23     2403.48     34.93 o 
  10   8   6      190.83      174.25     13.12 o 
  11   8   6       50.57       52.70     10.59 o 
  12   8   6      171.97      152.62     15.10 o 
   1   9   6      477.74      448.33     14.35 o 
   2   9   6      816.39      902.62     16.02 o 
   3   9   6     1495.63     1486.78     21.68 o 
   4   9   6        0.70        0.00      4.53 o 
   5   9   6       51.55       58.37      9.20 o 
   6   9   6      502.13      542.83     16.37 o 
   7   9   6     1432.55     1569.66     69.81 o 
   8   9   6       72.10       78.95     20.50 o 
   9   9   6        1.17        5.37      7.07 o 
  10   9   6      194.02      208.23     16.32 o 
  11   9   6      220.92      205.57     15.39 o 
   0  10   6       77.60      139.64     15.45 o 
   1  10   6     2569.40     2577.13     32.86 o 
   2  10   6      324.45      337.38     10.78 o 
   3  10   6      891.14      848.16     18.29 o 
   4  10   6      462.68      487.03     14.52 o 
   5  10   6     1207.16     1170.82     22.50 o 
   6  10   6       14.77       20.23      7.86 o 
   7  10   6      476.48      493.99     24.37 o 
   8  10   6      380.83      411.68     23.60 o 
   9  10   6      783.15      722.56     24.91 o 
  10  10   6       24.92        3.43     11.40 o 
   1  11   6     1813.12     1782.78     29.30 o 
   2  11   6      423.92      457.22     14.88 o 
   3  11   6     2285.30     2250.48     37.67 o 
   4  11   6       51.02       42.25      9.60 o 
   5  11   6     2911.68     2940.77     44.63 o 
   6  11   6      251.36      282.10     21.34 o 
   7  11   6     1669.55     1752.91     69.43 o 
   8  11   6        1.48        0.00     10.43 o 
   9  11   6     1546.06     1556.30     38.27 o 
   0  12   6     1536.21     1530.05     45.36 o 
   1  12   6     3794.16     3668.57     57.27 o 
   2  12   6       30.60       29.82      8.85 o 
   3  12   6     3577.02     3603.23     56.68 o 
   4  12   6      513.52      540.02     21.91 o 
   5  12   6       82.19      111.84      9.72 o 
   6  12   6       22.40       18.52      8.57 o 
   7  12   6      825.67      909.88     24.57 o 
   8  12   6      277.31      270.37     29.96 o 
   1  13   6        7.64       13.36      8.83 o 
   2  13   6      253.03      277.68     15.32 o 
   3  13   6      463.81      474.88     19.28 o 
   4  13   6       13.43       11.18      8.99 o 
   5  13   6      203.72      214.70     17.63 o 
   6  13   6      124.53      148.79     19.05 o 
   0  14   6      173.73      220.87     21.18 o 
   1  14   6      177.81      193.68     14.44 o 
   2  14   6        3.34       11.96      9.28 o 
   3  14   6      142.10      143.33     13.49 o 
   1   1   7    51863.31    49691.79    709.39 o 
   2   1   7      438.94      470.68      5.13 o 
   3   1   7     6859.74     7255.46     54.15 o 
   4   1   7        1.81        1.77      1.59 o 
   5   1   7     1824.37     1810.27     15.98 o 
   6   1   7       68.16       91.76      4.20 o 
   7   1   7        6.82        4.11      3.28 o 
   8   1   7        1.70        3.33      3.86 o 
   9   1   7     1923.48     1862.39     24.66 o 
  10   1   7       25.27       15.54      4.66 o 
  11   1   7        1.48        0.00      4.73 o 
  12   1   7        4.77        7.79      5.59 o 
  13   1   7      319.66      351.70     11.92 o 
  14   1   7        0.03        0.00      5.78 o 
   0   2   7      719.50      706.63     30.79 o 
   1   2   7     9877.63    10003.99     94.23 o 
   2   2   7      375.59      385.10      5.81 o 
   3   2   7     4221.13     4272.45     50.38 o 
   4   2   7        1.69        0.00      1.65 o 
   5   2   7     2197.38     2421.74     23.09 o 
   6   2   7      485.19      529.11      8.97 o 
   7   2   7      623.80      610.14     10.21 o 
   8   2   7      112.08      136.44      5.66 o 
   9   2   7       20.83       24.21      4.83 o 
  10   2   7       37.54       31.20      5.24 o 
  11   2   7       26.71       15.69      5.25 o 
  12   2   7       13.46        5.19      5.40 o 
  13   2   7      143.77      162.29      9.84 o 
  14   2   7        8.08        6.66      6.24 o 
   1   3   7      531.69      606.22      9.73 o 
   2   3   7      235.24      232.55      5.17 o 
   3   3   7     1507.38     1652.68     17.30 o 
   4   3   7       50.99       45.99      2.58 o 
   5   3   7      505.71      522.26      7.78 o 
   6   3   7     3620.80     3545.40     35.41 o 
   7   3   7     1444.56     1388.17     17.36 o 
   8   3   7     1292.81     1261.20     16.85 o 
   9   3   7      405.70      434.56     10.66 o 
  10   3   7      532.70      510.97     12.02 o 
  11   3   7        0.59        6.32      4.97 o 
  12   3   7     1026.62     1107.96     19.88 o 
  13   3   7        0.05        0.00      8.45 o 
  14   3   7        1.74        0.00      6.60 o 
   0   4   7    12642.25    13018.05    173.01 o 
   1   4   7       48.33       58.27      3.33 o 
   2   4   7     1786.30     1973.54     24.16 o 
   3   4   7     2286.76     2557.94     27.12 o 
   4   4   7     2691.54     2577.98     25.99 o 
   5   4   7      209.93      194.66      5.12 o 
   6   4   7     3833.99     3723.72     36.72 o 
   7   4   7      813.39      859.62     13.80 o 
   8   4   7      348.64      333.60      8.43 o 
   9   4   7      782.98      824.87     15.09 o 
  10   4   7      803.29      823.09     17.39 o 
  11   4   7      715.89      704.70     16.85 o 
  12   4   7      324.62      335.02     13.13 o 
  13   4   7      296.82      311.38     14.65 o 
  14   4   7      370.86      399.08     16.42 o 
   1   5   7      803.01      838.44     12.83 o 
   2   5   7     2619.73     2570.49     30.74 o 
   3   5   7      384.29      385.69      8.59 o 
   4   5   7        3.38        0.00      2.05 o 
   5   5   7      266.69      262.30      6.90 o 
   6   5   7     7418.92     7659.71     70.78 o 
   7   5   7     2902.03     2788.15     36.05 o 
   8   5   7     1610.22     1613.82     24.61 o 
   9   5   7        3.65        0.00      5.17 o 
  10   5   7     1418.92     1428.59     27.15 o 
  11   5   7        1.93        7.64      6.92 o 
  12   5   7     1928.61     1976.88     35.99 o 
  13   5   7      150.67      136.87     11.63 o 
   0   6   7     7562.26     7491.40    179.78 o 
   1   6   7     6961.19     7395.21     89.85 o 
   2   6   7      488.72      532.32     10.34 o 
   3   6   7     8057.80     8353.96     89.68 o 
   4   6   7     1522.95     1582.30     20.35 o 
   5   6   7        5.99        6.86      3.90 o 
   6   6   7     2581.59     2573.95     26.32 o 
   7   6   7      252.09      203.13      8.03 o 
   8   6   7        7.45       14.33      5.26 o 
   9   6   7      159.96      178.04     10.55 o 
  10   6   7      114.29      123.69      9.55 o 
  11   6   7        9.27       20.31      7.64 o 
  12   6   7      170.53      192.15     12.35 o 
  13   6   7      174.03      188.58     12.84 o 
   1   7   7      935.27      976.49     20.96 o 
   2   7   7      131.06      122.40      5.91 o 
   3   7   7     1587.64     1498.10     19.72 o 
   4   7   7      495.68      453.07      9.82 o 
   5   7   7     2098.31     1902.96     24.18 o 
   6   7   7     2239.86     2300.00     31.24 o 
   7   7   7     1501.67     1431.84     20.92 o 
   8   7   7       23.53       17.15      5.66 o 
   9   7   7      249.90      252.27     11.83 o 
  10   7   7      950.67     1006.54     23.11 o 
  11   7   7      122.28      135.80     10.55 o 
  12   7   7      347.39      337.81     15.47 o 
   0   8   7    10603.13     9955.51    170.24 o 
   1   8   7     3322.95     3207.04     40.28 o 
   2   8   7      705.50      730.77     14.44 o 
   3   8   7     3608.45     3327.60     41.57 o 
   4   8   7     3154.03     3011.84     38.60 o 
   5   8   7       97.56      103.99      6.93 o 
   6   8   7     1117.22     1103.46     19.30 o 
   7   8   7      429.83      391.35     16.82 o 
   8   8   7      312.01      345.08     11.91 o 
   9   8   7       83.90       93.75      9.49 o 
  10   8   7       13.00        8.03      7.43 o 
  11   8   7       28.33       31.84     10.04 o 
  12   8   7      333.80      341.50     18.32 o 
   1   9   7     1382.60     1421.18     21.26 o 
   2   9   7     5771.70     5487.88     64.22 o 
   3   9   7      730.93      728.37     15.57 o 
   4   9   7      159.31      161.63      8.25 o 
   5   9   7       18.50       19.31      5.83 o 
   6   9   7     7571.48     7475.00    108.89 o 
   7   9   7      186.01      191.99     13.92 o 
   8   9   7      473.68      432.40     15.47 o 
   9   9   7      453.04      415.59     17.73 o 
  10   9   7     1890.60     1848.03     74.22 o 
  11   9   7       11.28        7.16      9.12 o 
   0  10   7    11140.83    10675.62    151.95 o 
   1  10   7      451.53      459.27     12.47 o 
   2  10   7      488.45      470.24     12.13 o 
   3  10   7        0.96        0.00      5.01 o 
   4  10   7     5368.46     5160.04     57.33 o 
   5  10   7      607.67      653.27     20.99 o 
   6  10   7      904.40      836.28     24.22 o 
   7  10   7      427.26      412.60     18.07 o 
   8  10   7     1014.22     1024.15     35.53 o 
   9  10   7      113.59      121.02     13.61 o 
  10  10   7       59.76       38.59     13.32 o 
   1  11   7      140.91      144.57     11.45 o 
   2  11   7     3146.64     3040.26     42.64 o 
   3  11   7      201.38      201.50     10.73 o 
   4  11   7       52.57       68.79      8.14 o 
   5  11   7      290.13      282.91     12.93 o 
   6  11   7     3086.43     2990.46     60.28 o 
   7  11   7      103.78      103.32     11.05 o 
   8  11   7       48.08       40.58     12.46 o 
   9  11   7       23.05       53.03     12.55 o 
   0  12   7     3194.82     3154.75     73.02 o 
   1  12   7       30.42       66.37     10.50 o 
   2  12   7       61.66       74.02     10.11 o 
   3  12   7      153.43      201.04     13.32 o 
   4  12   7     1591.44     1558.25     33.82 o 
   5  12   7      272.73      306.85     13.39 o 
   6  12   7       46.28       32.37      8.81 o 
   7  12   7       38.82       70.20     10.77 o 
   8  12   7      280.07      339.24     22.80 o 
   1  13   7       24.30       20.28      9.36 o 
   2  13   7     1627.46     1621.31     34.59 o 
   3  13   7        9.65       29.14      9.88 o 
   4  13   7       73.38       80.28     11.04 o 
   5  13   7      153.08      154.21     12.92 o 
   6  13   7     1421.20     1481.21     44.30 o 
   0  14   7     2431.51     2515.85     66.66 o 
   1  14   7       30.50       50.79     11.35 o 
   2  14   7       13.37       14.84      9.41 o 
   3  14   7        3.12       12.82      9.91 o 
   0   0   8   311362.47   200627.55   5583.75 o 
   1   0   8   102662.50    93028.48   2266.84 o 
   2   0   8     7483.18     7924.53     92.87 o 
   3   0   8     4771.67     4875.95     52.91 o 
   4   0   8     7666.07     7260.52     88.24 o 
   5   0   8     5720.28     5796.88     57.31 o 
   6   0   8    16647.61    17069.98    179.21 o 
   7   0   8     1103.79     1172.38     20.52 o 
   8   0   8     1137.87     1093.91     21.58 o 
   9   0   8     7083.88     6923.48    152.26 o 
  10   0   8     1198.91     1156.58     26.61 o 
  11   0   8      165.88      162.73     12.14 o 
  12   0   8     2472.68     2456.70     46.74 o 
  13   0   8     1692.31     1686.15     37.29 o 
  14   0   8      382.11      406.81     18.59 o 
   1   1   8     2293.54     2492.51     19.09 o 
   2   1   8     2899.33     3026.37     23.86 o 
   3   1   8     1336.20     1408.22     17.65 o 
   4   1   8      125.49      139.17      3.67 o 
   5   1   8     1893.19     1842.19     16.39 o 
   6   1   8    14191.60    13971.07    109.27 o 
   7   1   8     5626.85     5648.80     50.44 o 
   8   1   8     2279.82     2127.40     22.86 o 
   9   1   8      374.26      315.08      8.59 o 
  10   1   8     1771.12     1682.23     23.80 o 
  11   1   8     1054.24     1039.23     18.26 o 
  12   1   8     2680.25     2665.44     42.53 o 
  13   1   8       97.54       98.56      8.11 o 
  14   1   8      247.76      268.86     11.42 o 
   0   2   8    22135.10    22389.69    228.31 o 
   1   2   8     2743.63     2826.27     28.97 o 
   2   2   8     2390.50     2394.76     21.90 o 
   3   2   8      772.40     1015.81     10.59 o 
   4   2   8     4689.83     4356.40     36.21 o 
   5   2   8     7555.68     7514.57     63.87 o 
   6   2   8     3021.34     3212.21     32.62 o 
   7   2   8      116.53      121.56      5.08 o 
   8   2   8      130.01      121.90      5.46 o 
   9   2   8     4273.28     4159.65     42.77 o 
  10   2   8       64.62       48.19      5.62 o 
  11   2   8      123.65      125.98      7.43 o 
  12   2   8      812.41      774.54     16.35 o 
  13   2   8     1664.02     1647.25     26.05 o 
  14   2   8      181.64      203.55     10.16 o 
   1   3   8      449.80      532.90      7.60 o 
   2   3   8     2064.64     2345.85     23.09 o 
   3   3   8       20.45       45.49      2.37 o 
   4   3   8      488.68      506.74      7.38 o 
   5   3   8        8.55        3.17      2.10 o 
   6   3   8     2394.66     2323.66     25.12 o 
   7   3   8     2470.91     2335.88     25.85 o 
   8   3   8      100.79      101.90      5.23 o 
   9   3   8       24.21       36.14      5.12 o 
  10   3   8     1731.14     1723.11     24.56 o 
  11   3   8      806.44      836.51     16.39 o 
  12   3   8      547.17      530.37     15.32 o 
  13   3   8      240.16      240.69     11.90 o 
  14   3   8       15.88        9.54      7.13 o 
   0   4   8     7279.61     6529.90    111.17 o 
   1   4   8     5412.80     5529.60     59.73 o 
   2   4   8     1209.53     1196.47     16.53 o 
   3   4   8      204.35      157.10      4.31 o 
   4   4   8     3321.46     3268.42     30.02 o 
   5   4   8     2885.40     2800.56     28.52 o 
   6   4   8     1204.87     1277.52     15.91 o 
   7   4   8      918.13      919.66     13.61 o 
   8   4   8      381.37      403.19     10.20 o 
   9   4   8     3546.82     3494.78     49.23 o 
  10   4   8     1068.30      993.68     19.68 o 
  11   4   8        6.83       21.56      6.54 o 
  12   4   8      264.30      282.07     12.18 o 
  13   4   8      532.73      525.94     18.06 o 
   1   5   8      915.37      899.65     16.10 o 
   2   5   8    16514.78    16537.66    170.47 o 
   3   5   8      589.92      651.81     11.76 o 
   4   5   8       12.58       13.79      3.57 o 
   5   5   8      357.32      390.40      7.77 o 
   6   5   8    10982.45    11037.44    107.98 o 
   7   5   8      269.29      284.03      9.83 o 
   8   5   8      721.06      719.61     15.25 o 
   9   5   8       16.07       10.82      6.04 o 
  10   5   8     2476.78     2518.94     40.52 o 
  11   5   8      202.62      194.98     11.63 o 
  12   5   8      929.08      963.44     23.66 o 
  13   5   8      173.73      202.04     18.55 o 
   0   6   8    34361.30    34234.01    781.41 o 
   1   6   8      871.46      802.19     16.13 o 
   2   6   8      233.54      263.95      7.46 o 
   3   6   8      213.37      213.27      7.57 o 
   4   6   8    17948.04    17524.05    165.98 o 
   5   6   8     1036.78     1092.37     16.14 o 
   6   6   8      464.29      461.67     10.63 o 
   7   6   8        9.44        9.50      4.63 o 
   8   6   8     2969.67     2951.92     39.14 o 
   9   6   8      948.44      923.15     20.75 o 
  10   6   8        0.04        0.00      6.46 o 
  11   6   8       50.79       58.88      8.80 o 
  12   6   8     1158.75     1139.01     26.21 o 
  13   6   8      360.52      358.00     25.65 o 
   1   7   8        2.83       16.13      6.71 o 
   2   7   8     5470.42     5295.11     67.85 o 
   3   7   8        2.62        0.62      4.84 o 
   4   7   8      110.06      111.18      5.64 o 
   5   7   8      224.46      229.03      8.09 o 
   6   7   8     4140.42     4101.58     49.54 o 
   7   7   8      546.75      543.64     12.35 o 
   8   7   8      433.13      433.76     12.80 o 
   9   7   8      158.75      175.71     10.50 o 
  10   7   8     1823.80     1778.75     32.74 o 
  11   7   8       79.61       87.26      9.79 o 
  12   7   8       33.95       26.30      8.57 o 
   0   8   8     1775.45     2038.42    342.88 o 
   1   8   8     1290.69     1294.79     23.24 o 
   2   8   8     1476.32     1517.26     23.19 o 
   3   8   8       65.85       87.88      7.91 o 
   4   8   8      843.21      839.39     16.50 o 
   5   8   8      366.19      348.74     11.03 o 
   6   8   8      414.66      388.93     11.71 o 
   7   8   8     1122.70     1143.52     20.94 o 
   8   8   8      938.96     1000.41     19.84 o 
   9   8   8      299.83      307.94     13.57 o 
  10   8   8      270.09      295.54     12.52 o 
  11   8   8      308.18      318.49     17.87 o 
  12   8   8      190.77      214.09     19.39 o 
   1   9   8        2.06       19.61      9.06 o 
   2   9   8      231.00      251.95     17.60 o 
   3   9   8        8.09        9.88      5.38 o 
   4   9   8      229.49      245.62     10.03 o 
   5   9   8      293.00      289.14     10.88 o 
   6   9   8      214.87      249.91     11.94 o 
   7   9   8        3.89        3.17      7.76 o 
   8   9   8      883.24      860.68     32.76 o 
   9   9   8      161.12      165.57     12.94 o 
  10   9   8       26.82       44.60     10.66 o 
  11   9   8       15.88        6.48     12.59 o 
   0  10   8     5184.82     4928.69     77.81 o 
   1  10   8      468.21      440.74     12.05 o 
   2  10   8       10.22        3.52      5.39 o 
   3  10   8      385.92      385.66     18.84 o 
   4  10   8     1734.93     1743.57     27.57 o 
   5  10   8       42.00       48.44      8.31 o 
   6  10   8      126.27      133.02     11.87 o 
   7  10   8      155.15      193.32     13.86 o 
   8  10   8     1330.82     1359.18     64.40 o 
   9  10   8        3.06       11.59      9.25 o 
  10  10   8        2.47        4.14     11.14 o 
   1  11   8      185.85      196.53      9.40 o 
   2  11   8     3969.83     3911.61     52.30 o 
   3  11   8       71.05       75.17      8.22 o 
   4  11   8      117.48      129.87      9.31 o 
   5  11   8      259.13      261.33     12.36 o 
   6  11   8     1164.32     1235.81     29.46 o 
   7  11   8        1.14        0.00      7.92 o 
   8  11   8        0.06        0.00     10.64 o 
   9  11   8      105.50       96.52     12.86 o 
   0  12   8      340.11      312.02     21.82 o 
   1  12   8      450.87      447.99     17.65 o 
   2  12   8      195.96      186.98     10.67 o 
   3  12   8      413.36      411.32     14.57 o 
   4  12   8     1320.20     1357.77     26.29 o 
   5  12   8       84.15       99.78      9.39 o 
   6  12   8       57.44       44.62      9.86 o 
   7  12   8      351.39      368.54     16.58 o 
   1  13   8      117.13      144.36     12.32 o 
   2  13   8      205.72      254.71     15.72 o 
   3  13   8       35.59       49.72     10.00 o 
   4  13   8      104.57      103.48     11.41 o 
   5  13   8      216.88      227.92     14.62 o 
   0  14   8      744.61      821.70     54.16 o 
   1  14   8      132.55      128.03     12.75 o 
   2  14   8      267.09      293.11     18.49 o 
   1   1   9       74.89       74.60      2.32 o 
   2   1   9     8179.16     8100.64     55.10 o 
   3   1   9       44.94       87.54      2.83 o 
   4   1   9      472.47      495.09      6.80 o 
   5   1   9      134.95      172.85      4.04 o 
   6   1   9    11787.69    12243.91     96.52 o 
   7   1   9       51.38       44.69      3.88 o 
   8   1   9      389.01      344.89      7.92 o 
   9   1   9      583.48      599.28     11.52 o 
  10   1   9      387.35      442.46     11.51 o 
  11   1   9      111.14      117.55      7.52 o 
  12   1   9       52.60       68.92      7.12 o 
  13   1   9       99.79      122.28      8.68 o 
  14   1   9       91.02       82.49      8.15 o 
   0   2   9    39752.22    39415.38    400.16 o 
   1   2   9       59.59       86.84      3.32 o 
   2   2   9       10.77       14.94      2.97 o 
   3   2   9      106.04      109.28      3.31 o 
   4   2   9     9784.49    10244.16     80.55 o 
   5   2   9      473.68      500.09      7.44 o 
   6   2   9      610.60      638.87      9.41 o 
   7   2   9       14.82       12.66      3.33 o 
   8   2   9     4771.08     4839.88     51.27 o 
   9   2   9      751.46      749.28     18.18 o 
  10   2   9      802.07      724.55     14.56 o 
  11   2   9       20.59       13.74      5.46 o 
  12   2   9      456.13      430.49     12.51 o 
  13   2   9        0.28        0.00      5.85 o 
  14   2   9      127.43      121.85     10.12 o 
   1   3   9      847.84      744.83      9.92 o 
   2   3   9     5995.40     6117.94     55.39 o 
   3   3   9      512.09      511.30      7.65 o 
   4   3   9     1507.20     1566.45     16.39 o 
   5   3   9     2178.71     2111.86     21.18 o 
   6   3   9      190.16      184.00      7.88 o 
   7   3   9      373.45      337.96      7.96 o 
   8   3   9      595.66      567.66     10.82 o 
   9   3   9      180.07      186.25      7.11 o 
  10   3   9       25.88       20.39      5.20 o 
  11   3   9      310.81      308.43     11.87 o 
  12   3   9      457.73      443.12     14.43 o 
  13   3   9       21.82       14.47      7.36 o 
  14   3   9        2.81        0.00      6.72 o 
   0   4   9     3539.60     3635.30     77.95 o 
   1   4   9     2130.14     2051.07     22.33 o 
   2   4   9      282.76      291.50      5.56 o 
   3   4   9        4.80       10.40      3.03 o 
   4   4   9     4611.74     4938.31     46.43 o 
   5   4   9     3175.21     3117.11     31.41 o 
   6   4   9      460.59      421.91      8.46 o 
   7   4   9     2418.74     2381.16     29.36 o 
   8   4   9       17.16       16.81      5.02 o 
   9   4   9      664.75      668.17     13.83 o 
  10   4   9       58.80       53.11      6.94 o 
  11   4   9     1238.39     1225.78     23.12 o 
  12   4   9       98.30      111.44      9.24 o 
  13   4   9       15.72        5.12      6.90 o 
   1   5   9     5703.42     5478.53     68.16 o 
   2   5   9    14595.71    14870.28    154.18 o 
   3   5   9     1423.01     1472.52     20.49 o 
   4   5   9      297.40      301.81      7.91 o 
   5   5   9     2194.34     2267.53     27.21 o 
   6   5   9      178.71      149.16      6.60 o 
   7   5   9      194.95      175.47      9.29 o 
   8   5   9      126.95      122.71      7.57 o 
   9   5   9       26.59       22.20      6.63 o 
  10   5   9       28.62       41.54      7.81 o 
  11   5   9      486.24      481.55     16.23 o 
  12   5   9      423.00      414.09     16.26 o 
  13   5   9      109.56      125.74     13.83 o 
   0   6   9     2759.58     2657.00     53.03 o 
   1   6   9      806.10      835.34     16.61 o 
   2   6   9        2.34        6.74      3.47 o 
   3   6   9      591.11      623.18     15.76 o 
   4   6   9     3825.82     3714.75     44.29 o 
   5   6   9     3049.52     3114.36     32.85 o 
   6   6   9       57.85       59.17      5.38 o 
   7   6   9      322.98      384.62     11.61 o 
   8   6   9     3583.65     3597.56     45.99 o 
   9   6   9      622.97      621.09     17.10 o 
  10   6   9       46.99       55.09      8.20 o 
  11   6   9      480.66      508.71     17.17 o 
  12   6   9        0.01       10.01      8.51 o 
  13   6   9       47.58       59.46      9.77 o 
   1   7   9     3771.73     3744.68     50.51 o 
   2   7   9    12015.90    11701.86    139.71 o 
   3   7   9      335.77      324.05     11.11 o 
   4   7   9     1200.14     1212.92     17.57 o 
   5   7   9      259.18      296.60      8.82 o 
   6   7   9     2038.37     2111.89     27.37 o 
   7   7   9      198.39      194.66      8.20 o 
   8   7   9     1585.50     1586.49     23.43 o 
   9   7   9      209.07      197.53     10.92 o 
  10   7   9      458.00      463.97     16.13 o 
  11   7   9      713.79      767.68     21.32 o 
  12   7   9       11.36        8.22      8.10 o 
   0   8   9     1566.74     1490.09     36.25 o 
   1   8   9      355.73      347.77     15.96 o 
   2   8   9        5.34        0.00      5.38 o 
   3   8   9      153.27      119.99      7.14 o 
   4   8   9     3874.70     3969.24     48.74 o 
   5   8   9     2986.19     2994.20     39.03 o 
   6   8   9       66.40       76.24     12.01 o 
   7   8   9      760.53      829.49     17.59 o 
   8   8   9     1035.69     1049.37     31.75 o 
   9   8   9      792.76      780.86     20.25 o 
  10   8   9      705.12      693.95     20.19 o 
  11   8   9      249.32      283.38     13.04 o 
   1   9   9     4874.31     4904.78     65.53 o 
   2   9   9     3428.91     3305.28     42.67 o 
   3   9   9      649.75      591.39     14.14 o 
   4   9   9     1686.08     1625.41     25.54 o 
   5   9   9     1894.22     1938.46     29.13 o 
   6   9   9        6.86        0.00      6.58 o 
   7   9   9      321.59      318.26     16.44 o 
   8   9   9        0.50        0.00      7.29 o 
   9   9   9      137.64      116.91     15.42 o 
  10   9   9       38.06       27.40     13.17 o 
  11   9   9      553.49      558.63     34.49 o 
   0  10   9      103.30      108.86     21.44 o 
   1  10   9      637.45      600.27     13.85 o 
   2  10   9      250.86      246.72     10.28 o 
   3  10   9      505.84      541.45     14.34 o 
   4  10   9      154.24      154.89      9.16 o 
   5  10   9     2209.85     2159.63     32.34 o 
   6  10   9        3.55        0.00      8.23 o 
   7  10   9     1500.90     1529.53     42.77 o 
   8  10   9        4.25        8.25      9.33 o 
   9  10   9      518.91      480.64     24.71 o 
  10  10   9       56.78       39.09     13.43 o 
   1  11   9     1541.34     1497.87     23.62 o 
   2  11   9      183.24      167.70      9.15 o 
   3  11   9      644.10      613.71     16.55 o 
   4  11   9      225.16      199.12     10.83 o 
   5  11   9     1075.94     1077.15     27.69 o 
   6  11   9      114.87      134.57     11.70 o 
   7  11   9      122.45      106.27     11.00 o 
   8  11   9       62.88       39.48      9.57 o 
   9  11   9       71.64       84.43     18.78 o 
   0  12   9       11.86        0.00     10.99 o 
   1  12   9      228.34      238.80     13.67 o 
   2  12   9       76.64       71.50      8.69 o 
   3  12   9       52.01       60.82      8.32 o 
   4  12   9       80.66       90.28      9.37 o 
   5  12   9      501.88      496.65     16.34 o 
   6  12   9      210.51      171.65     12.70 o 
   7  12   9      142.65      133.60     12.25 o 
   1  13   9      389.49      420.76     18.27 o 
   2  13   9      520.81      498.59     19.68 o 
   3  13   9      264.55      258.28     14.47 o 
   4  13   9      506.04      500.72     19.56 o 
   5  13   9      183.03      176.71     16.34 o 
   0  14   9        0.08       41.89     15.47 o 
   1  14   9      269.00      242.33     15.26 o 
   0   0  10    44307.26    42900.19    564.15 o 
   1   0  10     4820.58     4611.96     45.90 o 
   2   0  10      318.23      342.51      7.33 o 
   3   0  10     2728.35     2584.96     30.67 o 
   4   0  10    33870.36    33429.32    340.64 o 
   5   0  10    14941.15    15226.21    158.44 o 
   6   0  10     2374.65     2438.78     34.91 o 
   7   0  10    20219.32    19707.54    229.73 o 
   8   0  10    13689.69    13622.02    178.29 o 
   9   0  10      409.23      445.71     13.53 o 
  10   0  10      603.54      629.64     18.99 o 
  11   0  10     5728.84     5689.59     88.66 o 
  12   0  10     2683.79     2704.09     57.42 o 
  13   0  10      214.31      219.79     14.85 o 
  14   0  10      444.13      483.68     26.18 o 
   1   1  10    44119.30    42823.57    293.52 o 
   2   1  10    16028.74    15543.85    108.31 o 
   3   1  10     1236.06     1132.66     15.88 o 
   4   1  10     1666.57     1782.72     16.18 o 
   5   1  10    22113.43    22354.22    172.18 o 
   6   1  10    13498.60    13162.00    110.05 o 
   7   1  10       19.64       28.54      4.11 o 
   8   1  10       71.47       66.88      9.77 o 
   9   1  10     1415.57     1403.72     18.87 o 
  10   1  10     3628.91     3636.44     42.64 o 
  11   1  10      104.37       97.01      7.19 o 
  12   1  10        4.34       10.45      6.01 o 
  13   1  10      972.45      995.44     19.59 o 
  14   1  10      781.40      797.15     17.96 o 
   0   2  10    57276.46    54329.79    615.25 o 
   1   2  10     9306.49     9311.22     65.99 o 
   2   2  10     2159.63     2219.71     19.61 o 
   3   2  10      527.75      532.47      7.20 o 
   4   2  10    10549.74    10101.66     79.75 o 
   5   2  10     4127.68     3958.95     36.45 o 
   6   2  10      482.79      503.69      8.95 o 
   7   2  10     3818.37     3677.95     37.59 o 
   8   2  10     7187.47     7045.44     67.06 o 
   9   2  10     1372.11     1375.41     18.93 o 
  10   2  10     1201.45     1172.98     19.30 o 
  11   2  10     1806.77     1767.37     25.88 o 
  12   2  10     1257.82     1262.89     21.73 o 
  13   2  10       27.48       18.94      7.32 o 
  14   2  10       90.53       97.18      9.45 o 
   1   3  10     6036.76     5962.53     54.10 o 
   2   3  10     6078.10     5496.32     50.35 o 
   3   3  10      330.20      313.25      5.68 o 
   4   3  10        8.11       16.00      2.47 o 
   5   3  10     3917.54     3933.30     37.79 o 
   6   3  10     8326.63     8031.48     74.27 o 
   7   3  10        4.77       11.99      5.77 o 
   8   3  10      585.53      571.31     11.01 o 
   9   3  10      625.51      570.54     11.54 o 
  10   3  10      810.92      817.26     29.98 o 
  11   3  10      257.35      252.20     11.27 o 
  12   3  10        7.98       11.83      7.55 o 
  13   3  10        8.38        0.00      6.46 o 
   0   4  10    16339.09    15938.57    211.11 o 
   1   4  10     5989.00     5999.12     58.77 o 
   2   4  10      569.98      573.56      8.76 o 
   3   4  10      753.52      818.63     10.82 o 
   4   4  10    15375.14    15353.15    134.85 o 
   5   4  10     4252.58     4377.96     42.33 o 
   6   4  10        4.01        5.77      3.64 o 
   7   4  10     3518.57     3479.62     39.78 o 
   8   4  10     4589.59     4585.87     50.82 o 
   9   4  10      429.93      437.61     11.65 o 
  10   4  10       24.39       16.42      6.12 o 
  11   4  10     2018.13     1995.01     31.78 o 
  12   4  10     1243.12     1257.02     24.62 o 
  13   4  10        0.88        0.00      6.88 o 
   1   5  10    16096.54    15760.63    183.25 o 
   2   5  10      541.90      429.47      9.98 o 
   3   5  10     1925.52     1831.68     24.39 o 
   4   5  10      512.37      516.65     11.83 o 
   5   5  10     9342.79     9151.88     90.69 o 
   6   5  10     3274.87     3262.36     37.10 o 
   7   5  10      482.50      481.20     12.57 o 
   8   5  10      240.89      258.74     10.11 o 
   9   5  10     1292.65     1263.76     22.51 o 
  10   5  10     1199.80     1192.73     24.98 o 
  11   5  10      106.21      111.64     10.46 o 
  12   5  10      214.36      219.88     13.08 o 
  13   5  10      525.45      543.58     19.32 o 
   0   6  10     3496.08     3475.63     89.89 o 
   1   6  10    10185.96    10055.96    120.59 o 
   2   6  10      741.69      805.13     13.93 o 
   3   6  10     8338.56     8307.46     90.01 o 
   4   6  10     2088.84     2067.57     27.84 o 
   5   6  10     4079.06     4040.13     40.87 o 
   6   6  10      450.62      445.55     10.85 o 
   7   6  10     8494.96     8599.02     87.48 o 
   8   6  10     2336.72     2365.11     33.56 o 
   9   6  10      481.67      489.80     15.45 o 
  10   6  10        0.94       12.31      7.13 o 
  11   6  10     2474.14     2352.40     40.44 o 
  12   6  10      492.05      495.62     17.43 o 
   1   7  10     2684.05     2599.74     37.93 o 
   2   7  10      898.07      965.88     19.31 o 
   3   7  10     1789.80     1860.48     35.70 o 
   4   7  10      135.91      150.56     11.35 o 
   5   7  10     1871.33     1937.24     27.75 o 
   6   7  10      219.08      254.52      9.13 o 
   7   7  10       64.76       58.69      6.58 o 
   8   7  10      301.93      322.83     11.87 o 
   9   7  10      332.26      352.21     12.49 o 
  10   7  10      158.83      177.06     11.18 o 
  11   7  10       81.97       93.17      9.96 o 
  12   7  10      161.99      167.48     12.77 o 
   0   8  10     2897.52     3076.29     62.64 o 
   1   8  10        4.53        4.50      5.06 o 
   2   8  10       29.45       29.57      6.01 o 
   3   8  10        1.32        1.47      5.27 o 
   4   8  10      533.97      542.27     13.54 o 
   5   8  10       90.85      106.93      7.20 o 
   6   8  10       67.23       73.90      6.82 o 
   7   8  10      385.76      342.10     13.70 o 
   8   8  10      356.77      361.23     12.47 o 
   9   8  10      587.84      601.66     18.01 o 
  10   8  10       30.13       47.54     11.24 o 
  11   8  10       39.89       39.72      8.31 o 
   1   9  10       21.43       21.75      6.54 o 
   2   9  10       48.36       55.41      6.55 o 
   3   9  10      166.14      191.52      8.89 o 
   4   9  10      132.53      155.58      8.74 o 
   5   9  10      107.17       97.49      9.36 o 
   6   9  10       42.36       58.03      8.43 o 
   7   9  10      320.14      363.67     14.53 o 
   8   9  10      271.55      260.54     13.10 o 
   9   9  10        0.51        0.00     11.11 o 
  10   9  10       19.35       23.07     19.67 o 
   0  10  10        2.24       16.87     13.90 o 
   1  10  10      213.62      230.17     10.29 o 
   2  10  10       21.04       10.90      6.57 o 
   3  10  10      163.93      173.74      9.06 o 
   4  10  10       15.71        6.50      7.26 o 
   5  10  10      277.86      256.64     11.77 o 
   6  10  10       81.74       84.08      9.40 o 
   7  10  10      106.38      109.66     12.69 o 
   8  10  10      213.62      231.26     15.28 o 
   9  10  10      139.98      140.93     17.44 o 
   1  11  10      144.52      166.77     16.10 o 
   2  11  10       25.10       13.28      9.78 o 
   3  11  10      418.50      381.84     13.03 o 
   4  11  10      307.74      290.55     13.50 o 
   5  11  10      437.73      420.68     16.36 o 
   6  11  10       56.34       70.68     11.23 o 
   7  11  10      444.45      454.38     19.86 o 
   8  11  10       43.53       25.77     11.46 o 
   0  12  10      320.09      281.43     15.92 o 
   1  12  10      252.96      227.14     11.44 o 
   2  12  10        1.29        0.00      6.62 o 
   3  12  10      333.48      327.75     13.54 o 
   4  12  10        4.78        0.00      7.23 o 
   5  12  10       64.47       50.08      9.66 o 
   6  12  10       37.84       52.99      9.47 o 
   7  12  10        1.67        0.00      8.70 o 
   1  13  10      642.55      646.54     23.15 o 
   2  13  10       15.75        8.76      8.87 o 
   3  13  10       14.06       12.00      9.03 o 
   4  13  10       22.41       20.41      9.76 o 
   5  13  10      165.73      168.61     12.68 o 
   1   1  11    13547.72    14596.73    101.93 o 
   2   1  11      686.75      630.78      7.06 o 
   3   1  11     4069.87     3871.61     31.07 o 
   4   1  11      155.60      158.70      4.29 o 
   5   1  11     2577.62     2555.32     25.41 o 
   6   1  11        0.66        5.12      3.61 o 
   7   1  11       48.71       53.09      4.11 o 
   8   1  11      867.89      795.30     12.27 o 
   9   1  11     1070.65     1087.07     15.39 o 
  10   1  11       13.19       21.96      5.37 o 
  11   1  11       24.24       18.09      5.50 o 
  12   1  11      148.80      167.26      9.18 o 
  13   1  11      227.47      233.79     10.67 o 
  14   1  11        0.03        9.35      6.32 o 
   0   2  11      146.50      155.10      7.56 o 
   1   2  11      110.91      106.52      5.09 o 
   2   2  11      234.01      267.70      4.36 o 
   3   2  11     8775.08     8776.41     66.00 o 
   4   2  11        4.56        4.14      4.10 o 
   5   2  11     1103.31     1136.44     14.39 o 
   6   2  11      449.91      448.81      8.58 o 
   7   2  11      122.86      121.63      6.34 o 
   8   2  11       26.56       27.57      4.40 o 
   9   2  11      263.07      327.94      9.71 o 
  10   2  11     1252.56     1261.49     20.37 o 
  11   2  11       18.13       31.11      6.23 o 
  12   2  11       46.40       45.80      7.49 o 
  13   2  11        0.41        0.00      6.18 o 
   1   3  11      978.47     1006.04     12.10 o 
   2   3  11     1671.57     1694.03     18.23 o 
   3   3  11     2250.41     2253.24     21.97 o 
   4   3  11     1622.68     1675.15     16.73 o 
   5   3  11       20.98       38.16      3.89 o 
   6   3  11     2526.36     2497.09     27.28 o 
   7   3  11      161.59      179.08      6.76 o 
   8   3  11      797.96      730.67     14.02 o 
   9   3  11      299.89      290.64     10.82 o 
  10   3  11      834.75      834.48     18.12 o 
  11   3  11       21.10       20.50      6.68 o 
  12   3  11       82.67       90.49      8.66 o 
  13   3  11        9.72       11.69      7.02 o 
   0   4  11    11745.71    11550.53    154.89 o 
   1   4  11      563.42      592.89     14.15 o 
   2   4  11       67.62       62.41      3.21 o 
   3   4  11        0.43       17.37      5.37 o 
   4   4  11     3107.86     3067.40     34.14 o 
   5   4  11      725.05      713.90     11.50 o 
   6   4  11      284.33      270.44      7.54 o 
   7   4  11     1422.93     1446.99     20.91 o 
   8   4  11      168.33      185.46      8.00 o 
   9   4  11      447.52      487.28     12.21 o 
  10   4  11      885.18      901.65     19.06 o 
  11   4  11      461.72      517.48     28.31 o 
  12   4  11      467.18      510.22     15.78 o 
  13   4  11       73.76       76.72      8.86 o 
   1   5  11      433.48      521.56     12.78 o 
   2   5  11     1983.64     1967.95     25.72 o 
   3   5  11      257.30      289.58     10.15 o 
   4   5  11     2928.77     2866.63     32.72 o 
   5   5  11      288.55      276.37     10.74 o 
   6   5  11     4075.24     3935.65     40.32 o 
   7   5  11      239.24      242.14      9.60 o 
   8   5  11      923.92      926.51     18.23 o 
   9   5  11       20.58       29.09      7.70 o 
  10   5  11     1251.13     1248.40     25.90 o 
  11   5  11       26.60       13.63      9.24 o 
  12   5  11       36.24       42.17     12.44 o 
  13   5  11      128.97      132.84     11.76 o 
   0   6  11     4942.84     5300.68     96.02 o 
   1   6  11     2450.40     2531.85     36.75 o 
   2   6  11      115.50       84.04      6.63 o 
   3   6  11     2014.51     2043.57     27.42 o 
   4   6  11      848.26      837.69     14.15 o 
   5   6  11        0.25        6.09      6.14 o 
   6   6  11      159.95      154.78      7.18 o 
   7   6  11       32.14       53.84      6.56 o 
   8   6  11       59.81       67.50      6.95 o 
   9   6  11      365.75      354.70     12.34 o 
  10   6  11     2086.77     2118.51     36.91 o 
  11   6  11       14.70       31.90      8.68 o 
  12   6  11      269.95      281.54     14.56 o 
   1   7  11      845.95      875.48     18.14 o 
   2   7  11       53.40       74.87      8.29 o 
   3   7  11      517.89      512.22     13.75 o 
   4   7  11     2604.74     2672.28     39.58 o 
   5   7  11       69.97       82.52      6.18 o 
   6   7  11     1589.75     1578.95     22.67 o 
   7   7  11      996.44      995.94     19.22 o 
   8   7  11     1136.13     1161.05     24.03 o 
   9   7  11      388.26      389.95     11.87 o 
  10   7  11      930.83      908.34     22.46 o 
  11   7  11        0.04        0.00      7.46 o 
  12   7  11      301.64      324.90     15.79 o 
   0   8  11     2978.59     3099.10    125.31 o 
   1   8  11     1796.06     1777.52     29.65 o 
   2   8  11      248.68      223.55     10.45 o 
   3   8  11     2071.41     2099.75     33.65 o 
   4   8  11      578.24      606.29     14.11 o 
   5   8  11       10.48       12.46      6.23 o 
   6   8  11       90.11       90.88      8.82 o 
   7   8  11      619.61      638.00     24.88 o 
   8   8  11        4.46        0.00      7.23 o 
   9   8  11       75.12      101.21     10.20 o 
  10   8  11      932.14      931.87     25.56 o 
  11   8  11       20.10       22.03      8.89 o 
   1   9  11      336.51      323.93     12.80 o 
   2   9  11      462.31      476.87     14.57 o 
   3   9  11      292.34      308.72     11.03 o 
   4   9  11     1023.76      980.69     18.97 o 
   5   9  11        0.88        0.00      5.43 o 
   6   9  11     2171.35     2157.54     36.22 o 
   7   9  11      384.20      402.29     15.13 o 
   8   9  11      147.45      110.10     10.23 o 
   9   9  11      325.59      284.97     16.24 o 
  10   9  11      914.91      916.19     27.58 o 
   0  10  11     3131.83     3061.18     65.43 o 
   1  10  11      399.68      401.38     12.81 o 
   2  10  11       58.40       71.17     13.18 o 
   3  10  11       19.18        2.20      6.60 o 
   4  10  11      970.09      973.62     20.32 o 
   5  10  11      352.83      350.32     12.87 o 
   6  10  11       61.83       72.15      9.06 o 
   7  10  11      272.18      296.28     13.90 o 
   8  10  11      240.97      229.56     15.77 o 
   9  10  11        7.18        0.00     13.39 o 
   1  11  11       94.22       99.83      7.85 o 
   2  11  11      238.80      238.67     11.05 o 
   3  11  11       64.45       70.83      7.75 o 
   4  11  11      222.38      203.32     10.67 o 
   5  11  11       94.22       94.32     15.58 o 
   6  11  11      880.52      881.14     26.37 o 
   7  11  11        5.70       11.75      9.64 o 
   8  11  11       19.42        0.00      9.42 o 
   0  12  11       55.19       50.95     10.46 o 
   1  12  11      123.39      126.33      9.30 o 
   2  12  11       12.28        0.48      6.72 o 
   3  12  11      165.09      159.07     10.53 o 
   4  12  11       37.81       38.78      8.02 o 
   5  12  11       62.10       79.06     10.13 o 
   6  12  11        0.15        0.00      7.91 o 
   1  13  11       93.25      110.30     11.83 o 
   2  13  11       12.12        8.93     10.33 o 
   3  13  11      319.72      331.35     16.29 o 
   4  13  11       93.15       79.79      9.39 o 
   0   0  12    61933.93    58156.57   1198.64 o 
   1   0  12    52229.50    49376.31    486.87 o 
   2   0  12     2080.63     1982.71     27.82 o 
   3   0  12    13209.17    13320.06    139.16 o 
   4   0  12    18364.00    18129.79    187.73 o 
   5   0  12    11387.89    10775.16    128.66 o 
   6   0  12     2523.71     2573.03     40.84 o 
   7   0  12     8678.97     8257.05    101.87 o 
   8   0  12     1468.86     1488.60     25.79 o 
   9   0  12     4149.13     4183.53     57.74 o 
  10   0  12       74.25       69.07      9.29 o 
  11   0  12     1340.94     1315.37     30.70 o 
  12   0  12     1044.87     1024.11     27.28 o 
  13   0  12      316.45      315.71     16.79 o 
   1   1  12    14847.30    14001.67     98.12 o 
   2   1  12     5273.04     4898.47     36.50 o 
   3   1  12     8819.01     8337.41     60.12 o 
   4   1  12     1637.61     1649.38     15.68 o 
   5   1  12    10519.46    10265.14     86.97 o 
   6   1  12    16197.07    15880.83    132.11 o 
   7   1  12     3578.68     3519.63     34.36 o 
   8   1  12      367.36      319.64      8.16 o 
   9   1  12     1630.03     1578.68     19.67 o 
  10   1  12     2889.79     2946.38     36.57 o 
  11   1  12      451.65      459.32     12.63 o 
  12   1  12      339.97      340.45     11.60 o 
  13   1  12      529.02      543.28     14.45 o 
   0   2  12    10863.87    10320.33    134.94 o 
   1   2  12    11625.73    10948.97     77.54 o 
   2   2  12       50.62       65.95      2.58 o 
   3   2  12    14329.39    13783.60    101.90 o 
   4   2  12     6509.15     6589.40     53.91 o 
   5   2  12    14684.45    14646.54    121.86 o 
   6   2  12       12.52       21.43      4.13 o 
   7   2  12     9456.23     9073.48     78.77 o 
   8   2  12      263.98      276.78     10.16 o 
   9   2  12     2456.53     2444.30     28.74 o 
  10   2  12      861.72      825.81     16.19 o 
  11   2  12     1849.40     1765.75     29.15 o 
  12   2  12      430.56      449.27     14.80 o 
  13   2  12      400.66      409.49     14.45 o 
   1   3  12    10798.03    10417.52     86.51 o 
   2   3  12       43.51       49.89      4.13 o 
   3   3  12     4717.91     4591.22     40.93 o 
   4   3  12     5327.56     5127.35     45.51 o 
   5   3  12     9081.55     8682.82     76.62 o 
   6   3  12     2341.21     2225.09     25.07 o 
   7   3  12     1276.00     1206.16     18.47 o 
   8   3  12      672.89      642.00     17.56 o 
   9   3  12     3673.06     3381.10     40.43 o 
  10   3  12     1553.10     1492.26     25.60 o 
  11   3  12      188.69      217.75     11.12 o 
  12   3  12        0.64        0.00      6.72 o 
  13   3  12      804.75      744.75     19.18 o 
   0   4  12     6831.77     6679.05     92.65 o 
   1   4  12    13288.01    13157.68    156.84 o 
   2   4  12      452.39      411.08      7.30 o 
   3   4  12     8688.11     8539.06     84.18 o 
   4   4  12      335.06      330.79      8.52 o 
   5   4  12     2888.70     2764.23     31.98 o 
   6   4  12       11.65        5.31      3.70 o 
   7   4  12     5437.92     5333.13     57.57 o 
   8   4  12       16.77       12.75      4.88 o 
   9   4  12     2129.57     2148.38     29.18 o 
  10   4  12      321.95      318.89     12.14 o 
  11   4  12      678.38      657.01     17.12 o 
  12   4  12      215.51      263.16     12.42 o 
  13   4  12       75.21       95.06      9.60 o 
   1   5  12     6424.52     6350.47     69.76 o 
   2   5  12     7222.18     7332.60     79.89 o 
   3   5  12     4317.71     4149.22     44.43 o 
   4   5  12      183.09      171.00      6.82 o 
   5   5  12     4645.40     4498.71     48.48 o 
   6   5  12     5837.78     5831.52     61.17 o 
   7   5  12      131.17      147.45      8.14 o 
   8   5  12     1585.74     1520.47     24.78 o 
   9   5  12     1167.41     1132.77     21.15 o 
  10   5  12      976.54     1041.75     27.46 o 
  11   5  12        3.75        8.66      7.86 o 
  12   5  12      383.89      371.01     15.92 o 
   0   6  12    11092.58    11124.48    188.49 o 
   1   6  12     5486.65     5477.54     70.19 o 
   2   6  12     1277.89     1319.61     23.21 o 
   3   6  12     3247.71     2999.48     37.30 o 
   4   6  12     3144.58     3088.43     35.60 o 
   5   6  12     1404.60     1386.28     20.11 o 
   6   6  12      936.69      918.44     16.06 o 
   7   6  12     1174.67     1145.37     20.68 o 
   8   6  12      640.06      620.97     13.95 o 
   9   6  12      636.03      659.16     16.16 o 
  10   6  12      227.15      229.66     12.51 o 
  11   6  12      539.31      553.40     18.30 o 
  12   6  12      280.87      305.33     15.47 o 
   1   7  12      864.68      755.24     16.97 o 
   2   7  12        7.63       10.58      5.11 o 
   3   7  12      157.55      137.75     13.11 o 
   4   7  12        9.44        7.46      5.53 o 
   5   7  12     2022.98     2031.63     29.80 o 
   6   7  12      440.60      476.94     11.73 o 
   7   7  12      724.12      768.25     17.07 o 
   8   7  12        0.42        0.00      5.57 o 
   9   7  12      548.28      538.07     15.23 o 
  10   7  12      293.80      293.97     12.73 o 
  11   7  12        5.10        2.03      7.73 o 
   0   8  12     2431.49     2408.44     52.77 o 
   1   8  12     1830.88     1801.28     30.22 o 
   2   8  12      103.30      103.91      8.12 o 
   3   8  12      244.41      228.02     10.80 o 
   4   8  12      337.32      297.95     12.02 o 
   5   8  12      142.96      154.13      7.88 o 
   6   8  12        0.26        0.00      6.02 o 
   7   8  12     1954.53     1924.02     41.64 o 
   8   8  12       16.24        4.95      7.30 o 
   9   8  12      128.79      116.01     12.26 o 
  10   8  12        0.55        0.00     11.14 o 
  11   8  12      357.13      354.26     15.96 o 
   1   9  12        7.47        5.40      5.92 o 
   2   9  12      534.61      468.08     21.40 o 
   3   9  12       81.76       68.26      7.79 o 
   4   9  12       33.27       27.46      6.19 o 
   5   9  12      425.77      420.89     18.70 o 
   6   9  12      231.12      233.14     10.90 o 
   7   9  12       49.15       36.77      8.38 o 
   8   9  12       99.79       74.73      9.70 o 
   9   9  12       49.47       55.84     10.82 o 
  10   9  12        9.29        1.71      9.91 o 
   0  10  12      249.87      295.76     30.68 o 
   1  10  12      334.81      291.92     15.96 o 
   2  10  12        8.61        0.01      5.50 o 
   3  10  12       60.19       49.51      7.29 o 
   4  10  12      226.05      227.78     10.54 o 
   5  10  12       37.22       37.11      8.03 o 
   6  10  12      163.83      164.85     11.25 o 
   7  10  12       42.69       51.00      9.22 o 
   8  10  12      131.19      149.82     11.77 o 
   9  10  12       34.81       25.18     12.60 o 
   1  11  12       53.64       55.80      7.74 o 
   2  11  12      870.74      918.17     19.88 o 
   3  11  12        1.21        0.00      6.12 o 
   4  11  12      391.30      375.23     13.78 o 
   5  11  12       17.79        9.81      8.19 o 
   6  11  12       20.10       14.70      9.67 o 
   7  11  12       39.48       22.50     10.35 o 
   8  11  12      134.02      139.12     14.73 o 
   0  12  12       78.04       50.08     10.10 o 
   1  12  12       12.35        0.00      6.80 o 
   2  12  12       95.20       90.15      9.04 o 
   3  12  12       52.70       28.61      7.89 o 
   4  12  12       90.39       85.36      9.28 o 
   5  12  12       29.75        8.88      9.80 o 
   6  12  12        3.19        0.00      9.23 o 
   1  13  12       34.19       31.88     11.01 o 
   2  13  12       13.11        4.58      9.07 o 
   3  13  12        0.50        0.00      7.46 o 
   4  13  12       73.44       68.05      9.58 o 
   1   1  13       42.31       49.01      2.88 o 
   2   1  13      105.25      154.12      4.98 o 
   3   1  13       72.38       72.41      3.16 o 
   4   1  13        4.58        0.00      2.50 o 
   5   1  13     1913.14     1863.34     20.21 o 
   6   1  13     1953.07     1994.52     21.76 o 
   7   1  13       10.25        4.53      3.47 o 
   8   1  13       88.53       87.26      5.54 o 
   9   1  13      344.74      331.63      8.77 o 
  10   1  13      204.18      230.62      9.38 o 
  11   1  13      224.20      218.96      9.65 o 
  12   1  13       62.31       55.27      7.04 o 
  13   1  13      115.48      101.57     10.73 o 
   0   2  13      117.83      118.80      7.87 o 
   1   2  13      387.82      389.18      5.68 o 
   2   2  13      492.28      447.85      6.11 o 
   3   2  13      188.87      169.62      4.55 o 
   4   2  13       19.07       27.88      4.48 o 
   5   2  13     2455.65     2406.98     23.15 o 
   6   2  13       39.39       47.13      4.06 o 
   7   2  13       98.21      104.64      5.11 o 
   8   2  13     1134.00     1117.21     16.39 o 
   9   2  13      290.49      286.34      9.01 o 
  10   2  13      604.88      590.04     15.24 o 
  11   2  13       42.45       35.90      7.46 o 
  12   2  13      235.39      236.33     11.40 o 
  13   2  13      111.50      109.99      9.82 o 
   1   3  13     8236.27     7941.61     67.07 o 
   2   3  13     2435.28     2617.23     24.82 o 
   3   3  13     2375.74     2290.64     22.79 o 
   4   3  13       63.17       80.00      3.97 o 
   5   3  13      326.25      324.28      7.74 o 
   6   3  13     2776.32     2684.96     32.25 o 
   7   3  13      587.57      574.96     12.30 o 
   8   3  13      599.67      579.89     12.77 o 
   9   3  13       25.53       48.62      6.19 o 
  10   3  13       68.44       94.57      8.07 o 
  11   3  13      888.05      894.96     20.02 o 
  12   3  13      121.98      122.69      9.50 o 
  13   3  13        0.41       10.63      7.07 o 
   0   4  13    10964.43    10779.02    171.99 o 
   1   4  13     2385.89     2353.34     24.50 o 
   2   4  13      755.59      823.70     15.13 o 
   3   4  13     1172.26     1120.27     16.10 o 
   4   4  13     2715.11     2551.92     29.84 o 
   5   4  13     5929.95     5920.86     61.29 o 
   6   4  13      688.45      679.15     13.37 o 
   7   4  13     2306.10     2380.78     33.28 o 
   8   4  13      917.68      858.52     16.06 o 
   9   4  13     1357.92     1364.02     21.84 o 
  10   4  13       46.82       37.41      7.18 o 
  11   4  13      373.23      377.25     13.64 o 
  12   4  13      145.47      150.28     10.45 o 
  13   4  13       25.89       27.91      7.69 o 
   1   5  13     6461.20     6630.08     82.65 o 
   2   5  13     2233.92     2162.13     25.96 o 
   3   5  13     1451.45     1374.05     18.96 o 
   4   5  13       72.30       75.00      5.38 o 
   5   5  13     1827.95     1769.40     23.54 o 
   6   5  13     3435.15     3332.43     38.51 o 
   7   5  13      606.36      585.62     13.08 o 
   8   5  13      303.24      324.41     11.40 o 
   9   5  13        0.90        2.14      5.48 o 
  10   5  13      280.87      288.76     13.57 o 
  11   5  13     1212.68     1219.99     27.00 o 
  12   5  13      307.89      329.97     15.03 o 
   0   6  13     7224.59     6680.48    249.80 o 
   1   6  13      342.12      320.81     11.45 o 
   2   6  13      109.49      122.09      7.60 o 
   3   6  13       87.80       86.28      6.32 o 
   4   6  13     1617.02     1657.68     25.25 o 
   5   6  13     4306.23     4315.40     52.71 o 
   6   6  13      865.42      862.91     15.56 o 
   7   6  13       25.68       31.68      7.41 o 
   8   6  13      346.72      375.95     12.51 o 
   9   6  13     1459.46     1473.23     25.63 o 
  10   6  13       25.28       33.85      8.30 o 
  11   6  13      141.87      165.54     11.85 o 
  12   6  13        2.51        6.81      8.06 o 
   1   7  13     2021.77     1969.76     31.75 o 
   2   7  13       62.79       67.40      6.84 o 
   3   7  13     1058.88     1053.76     21.22 o 
   4   7  13       10.26        3.53      5.10 o 
   5   7  13      372.42      342.36     11.50 o 
   6   7  13      111.67      100.93      7.85 o 
   7   7  13      427.39      420.05     20.78 o 
   8   7  13      270.98      251.86     11.22 o 
   9   7  13      446.03      427.91     15.88 o 
  10   7  13      158.95      157.11     11.74 o 
  11   7  13      932.82      913.78     21.26 o 
   0   8  13      502.57      473.51     22.34 o 
   1   8  13      201.04      213.93     13.92 o 
   2   8  13      134.01      133.51      8.84 o 
   3   8  13       83.07       96.07      8.26 o 
   4   8  13      103.16      107.60      8.87 o 
   5   8  13     2030.23     2015.60     30.62 o 
   6   8  13      186.52      173.97     10.77 o 
   7   8  13      160.57      154.39     10.79 o 
   8   8  13      306.71      324.53     14.39 o 
   9   8  13     1189.96     1149.15     26.06 o 
  10   8  13       28.04       14.97     11.52 o 
   1   9  13     1800.37     1753.80     30.84 o 
   2   9  13      128.92      121.42      9.14 o 
   3   9  13      574.08      573.89     16.44 o 
   4   9  13      143.98      143.75      8.68 o 
   5   9  13      778.82      783.25     19.89 o 
   6   9  13      213.67      222.17     10.80 o 
   7   9  13       28.90       24.50      8.54 o 
   8   9  13      429.13      434.33     16.16 o 
   9   9  13       99.93       89.36     12.08 o 
  10   9  13        8.26        6.61     10.17 o 
   0  10  13      995.35     1052.54     33.37 o 
   1  10  13      316.15      331.09     25.92 o 
   2  10  13      614.05      639.22     18.15 o 
   3  10  13      253.92      200.54     10.22 o 
   4  10  13      619.10      616.20     24.71 o 
   5  10  13     1027.43     1047.56     40.07 o 
   6  10  13      582.41      608.50     16.88 o 
   7  10  13      801.85      825.70     22.19 o 
   8  10  13        1.35        6.49      8.34 o 
   9  10  13      247.68      242.78     16.48 o 
   1  11  13     1157.59     1110.02     22.32 o 
   2  11  13      338.89      323.13     12.85 o 
   3  11  13      189.00      164.29     10.11 o 
   4  11  13      108.26      100.21      9.11 o 
   5  11  13      437.24      473.20     17.29 o 
   6  11  13       71.18       82.07      9.42 o 
   7  11  13       22.53        7.45     10.29 o 
   0  12  13       10.75        4.75      8.92 o 
   1  12  13       15.82        9.92      6.48 o 
   2  12  13       49.96       38.91      7.49 o 
   3  12  13       35.88       29.16      8.81 o 
   4  12  13      119.63      116.13     11.05 o 
   5  12  13      212.84      213.53     15.52 o 
   6  12  13       64.42       57.87     11.99 o 
   1  13  13       52.86       34.43     12.13 o 
   2  13  13      710.54      730.60     20.04 o 
   3  13  13        2.94        0.00      7.87 o 
   0   0  14     1075.00      713.50     21.27 o 
   1   0  14       70.90       68.79      4.67 o 
   2   0  14      638.77      618.76     22.06 o 
   3   0  14      353.17      436.07      8.84 o 
   4   0  14    17427.03    17215.71    179.39 o 
   5   0  14    12218.50    12310.97    146.75 o 
   6   0  14      377.63      363.51     14.24 o 
   7   0  14      581.45      527.52     13.63 o 
   8   0  14     4744.32     4714.28     63.31 o 
   9   0  14     2424.34     2421.34     38.17 o 
  10   0  14       19.24       22.94      6.99 o 
  11   0  14      510.68      531.64     25.03 o 
  12   0  14      734.15      750.75     23.49 o 
  13   0  14        5.25        4.50      8.05 o 
   1   1  14     7362.17     7026.61     51.26 o 
   2   1  14    10842.84     9741.96     69.81 o 
   3   1  14     4030.15     3999.03     32.68 o 
   4   1  14      772.88      750.16      9.52 o 
   5   1  14      497.47      482.55      8.24 o 
   6   1  14     5287.50     5165.66     47.41 o 
   7   1  14      533.50      499.05      9.56 o 
   8   1  14      496.26      449.12      9.56 o 
   9   1  14      105.30      107.37      5.97 o 
  10   1  14     2092.07     2029.15     24.40 o 
  11   1  14     1885.17     1922.12     27.92 o 
  12   1  14      485.25      466.73     14.81 o 
  13   1  14       29.93       23.73      7.57 o 
   0   2  14    48475.15    45021.03    457.35 o 
   1   2  14       13.91       18.68      3.60 o 
   2   2  14       94.68       82.40      3.12 o 
   3   2  14      859.55      913.43     10.55 o 
   4   2  14    11297.86    10734.82     85.46 o 
   5   2  14     5020.22     5005.08     42.93 o 
   6   2  14     1539.37     1534.44     18.58 o 
   7   2  14      309.34      330.11      8.09 o 
   8   2  14     3658.17     3578.25     38.26 o 
   9   2  14     2431.81     2453.98     32.01 o 
  10   2  14        5.51       10.97      6.56 o 
  11   2  14       17.66       12.91      6.71 o 
  12   2  14      688.75      701.59     17.94 o 
  13   2  14      116.33      142.79     10.44 o 
   1   3  14      133.48       98.85      3.95 o 
   2   3  14    12519.85    11869.80     98.70 o 
   3   3  14      127.78      134.15      4.79 o 
   4   3  14      434.93      425.99      7.92 o 
   5   3  14      581.51      553.09      9.76 o 
   6   3  14     4712.32     4548.75     49.78 o 
   7   3  14      104.57       80.27      6.13 o 
   8   3  14      362.74      312.53      9.85 o 
   9   3  14     2198.13     2159.14     29.41 o 
  10   3  14      414.33      392.44     13.20 o 
  11   3  14     1577.57     1557.56     27.49 o 
  12   3  14      182.09      171.23     11.87 o 
  13   3  14      442.01      477.60     16.10 o 
   0   4  14    21983.55    21195.30    244.51 o 
   1   4  14      317.38      279.41      6.91 o 
   2   4  14       60.01       76.68      4.73 o 
   3   4  14     1875.11     1889.86     23.60 o 
   4   4  14     6159.84     5986.52     61.76 o 
   5   4  14     1838.78     1785.79     23.45 o 
   6   4  14      143.44      135.63      6.57 o 
   7   4  14        5.99        0.00      4.31 o 
   8   4  14     2511.93     2453.78     31.89 o 
   9   4  14      452.46      466.22     12.48 o 
  10   4  14      195.88      165.06      9.79 o 
  11   4  14       71.04       82.41      9.01 o 
  12   4  14     1160.02     1182.12     24.53 o 
   1   5  14     1233.13     1354.79     23.22 o 
   2   5  14     1042.52      917.13     14.40 o 
   3   5  14        0.84        0.25      3.51 o 
   4   5  14       35.93       46.79      5.87 o 
   5   5  14      179.26      185.45      9.80 o 
   6   5  14     3301.76     3145.53     40.92 o 
   7   5  14      120.38      119.84      7.93 o 
   8   5  14       16.15       22.81      6.03 o 
   9   5  14        0.45        0.00      5.81 o 
  10   5  14      829.18      789.57     20.77 o 
  11   5  14      245.41      240.80     13.41 o 
  12   5  14       78.18       72.72     10.10 o 
   0   6  14     8848.70     8158.55    167.83 o 
   1   6  14       12.18       17.89      5.35 o 
   2   6  14      196.21      207.69      8.68 o 
   3   6  14       68.42       70.36      6.18 o 
   4   6  14     2688.00     2586.42     35.10 o 
   5   6  14      530.67      550.95     13.86 o 
   6   6  14      119.63      133.84      7.17 o 
   7   6  14     1242.98     1220.40     21.84 o 
   8   6  14     3267.78     3222.34     61.09 o 
   9   6  14        3.40        2.20      5.92 o 
  10   6  14        0.62        0.00      6.96 o 
  11   6  14      711.85      785.26     30.87 o 
   1   7  14       39.08       38.33      8.36 o 
   2   7  14     2852.55     2739.33     41.00 o 
   3   7  14       57.27       58.70      7.25 o 
   4   7  14       69.54       59.20      6.31 o 
   5   7  14       26.85       38.35      6.31 o 
   6   7  14     1956.48     1868.74     32.81 o 
   7   7  14      149.89      151.92     14.24 o 
   8   7  14        9.29        0.27      7.34 o 
   9   7  14        2.22        0.00      6.11 o 
  10   7  14      201.15      202.02     13.26 o 
  11   7  14        0.84        0.00      7.79 o 
   0   8  14     4467.65     4407.79     86.80 o 
   1   8  14      976.59      906.73     20.28 o 
   2   8  14       26.38       20.89      6.35 o 
   3   8  14      620.46      572.68     16.24 o 
   4   8  14     2052.38     2111.72     31.76 o 
   5   8  14      842.26      833.27     18.31 o 
   6   8  14        5.26        0.45      7.23 o 
   7   8  14      538.81      527.88     17.26 o 
   8   8  14      853.01      821.12     21.62 o 
   9   8  14        5.59       24.71      8.16 o 
  10   8  14       86.54       95.78     12.69 o 
   1   9  14      169.62      174.49     10.41 o 
   2   9  14     1423.43     1373.12     26.84 o 
   3   9  14       96.43       85.74      8.77 o 
   4   9  14       23.15       11.45      8.98 o 
   5   9  14       33.51       21.96      6.99 o 
   6   9  14      853.37      817.70     21.36 o 
   7   9  14       85.13       80.47     11.25 o 
   8   9  14       41.52       52.79      9.54 o 
   9   9  14        8.66       11.63      8.31 o 
   0  10  14      286.63      332.98     20.70 o 
   1  10  14       13.15       19.81      8.92 o 
   2  10  14      436.91      435.03     15.82 o 
   3  10  14      176.15      184.01     10.12 o 
   4  10  14      663.98      685.36     17.56 o 
   5  10  14       93.68      106.62      9.44 o 
   6  10  14       19.89       30.01      7.72 o 
   7  10  14       90.92      104.79     11.38 o 
   8  10  14      725.61      732.55     21.94 o 
   1  11  14      155.54      171.24     15.10 o 
   2  11  14      166.17      180.83     10.64 o 
   3  11  14      140.54      134.78      9.67 o 
   4  11  14       10.56        0.00      6.75 o 
   5  11  14      559.95      610.34     19.57 o 
   6  11  14      250.29      260.33     16.52 o 
   7  11  14       12.92       11.09     10.82 o 
   0  12  14      453.89      459.33     20.69 o 
   1  12  14      149.47      153.02      9.58 o 
   2  12  14       93.91       67.05      8.84 o 
   3  12  14      629.77      623.22     21.51 o 
   4  12  14       45.13       41.95      9.26 o 
   5  12  14      128.57      115.21     13.29 o 
   1  13  14       46.29       38.42      8.93 o 
   2  13  14       86.55       95.36     10.43 o 
   1   1  15     4605.42     4472.78     34.14 o 
   2   1  15     2507.51     2391.66     20.00 o 
   3   1  15      243.24      256.87      6.07 o 
   4   1  15      352.05      302.86      7.74 o 
   5   1  15      213.58      234.09      5.62 o 
   6   1  15        5.17        0.00      3.09 o 
   7   1  15       72.61       75.80      4.74 o 
   8   1  15       92.39       97.49      5.36 o 
   9   1  15      791.80      758.66     13.04 o 
  10   1  15        0.10        0.14      4.48 o 
  11   1  15       16.37       19.37      6.83 o 
  12   1  15       16.61       14.05      6.96 o 
  13   1  15      322.09      310.44     13.28 o 
   0   2  15      262.66      298.21     11.02 o 
   1   2  15       66.82       46.97      2.79 o 
   2   2  15       89.13       84.83      3.69 o 
   3   2  15      117.38      115.14      4.03 o 
   4   2  15        1.69        6.06      2.88 o 
   5   2  15       20.77       16.15      3.10 o 
   6   2  15        7.32        7.06      3.53 o 
   7   2  15      230.77      244.57      8.94 o 
   8   2  15        6.72       11.65      4.40 o 
   9   2  15      241.02      249.89      9.76 o 
  10   2  15       88.95       94.40      7.52 o 
  11   2  15       20.97        8.70      6.65 o 
  12   2  15       31.03       25.23      7.86 o 
  13   2  15       16.14       18.10      7.82 o 
   1   3  15     1209.22     1194.16     15.91 o 
   2   3  15     3580.04     3370.60     31.74 o 
   3   3  15       83.23       68.08      3.82 o 
   4   3  15       74.95       77.84      6.43 o 
   5   3  15      409.82      388.92      8.91 o 
   6   3  15     3138.34     3091.91     36.54 o 
   7   3  15       27.98       30.44      5.01 o 
   8   3  15      292.42      253.90      9.45 o 
   9   3  15      380.80      382.44     11.82 o 
  10   3  15      533.51      531.96     13.80 o 
  11   3  15      100.79      116.95      9.53 o 
  12   3  15      130.91      133.10     10.14 o 
   0   4  15    13584.89    13341.41    156.69 o 
   1   4  15     3386.86     3261.50     36.51 o 
   2   4  15     1472.30     1465.83     19.45 o 
   3   4  15     3560.76     3560.36     39.33 o 
   4   4  15     6578.19     6409.34     65.95 o 
   5   4  15     2536.29     2446.61     29.82 o 
   6   4  15      677.23      633.11     13.16 o 
   7   4  15     1093.57     1051.85     16.56 o 
   8   4  15      301.79      328.93     10.68 o 
   9   4  15       10.39       11.11      5.63 o 
  10   4  15       49.36       56.82      7.67 o 
  11   4  15      115.74      115.45      9.60 o 
  12   4  15      200.86      227.43     14.11 o 
   1   5  15     5579.50     5403.79     62.40 o 
   2   5  15     3085.24     2985.06     38.10 o 
   3   5  15     1868.11     1928.60     24.50 o 
   4   5  15      373.72      415.35     11.45 o 
   5   5  15      929.96      863.02     15.16 o 
   6   5  15     3299.27     3374.40     43.44 o 
   7   5  15        4.05        0.00      5.24 o 
   8   5  15      236.37      243.64      9.68 o 
   9   5  15       46.76       40.04      7.05 o 
  10   5  15     1076.13     1098.29     24.89 o 
  11   5  15       62.76       74.03     10.20 o 
  12   5  15      406.95      423.62     17.49 o 
   0   6  15     2642.33     2453.15     52.70 o 
   1   6  15       37.23       55.10      8.00 o 
   2   6  15      233.13      227.50      8.85 o 
   3   6  15       11.82       19.36     10.44 o 
   4   6  15     1543.80     1555.87     24.59 o 
   5   6  15      685.26      698.07     16.07 o 
   6   6  15      318.66      319.32     11.20 o 
   7   6  15        2.03        0.00      5.45 o 
   8   6  15      338.87      358.76     12.75 o 
   9   6  15      279.59      264.28     11.64 o 
  10   6  15       59.73       38.80      8.10 o 
  11   6  15        3.50       14.26      8.24 o 
   1   7  15       64.50       71.96      7.38 o 
   2   7  15      348.05      337.22     13.05 o 
   3   7  15       16.03        0.00      4.89 o 
   4   7  15      669.77      682.71     15.65 o 
   5   7  15      145.69      142.93      8.63 o 
   6   7  15     1475.26     1510.75     28.93 o 
   7   7  15      340.30      323.31     14.17 o 
   8   7  15       54.40       65.35      8.95 o 
   9   7  15      131.20      146.91     11.44 o 
  10   7  15     1068.16     1089.07     25.98 o 
  11   7  15        1.07        0.00      8.21 o 
   0   8  15     3134.93     3047.86     64.68 o 
   1   8  15      426.49      413.48     14.50 o 
   2   8  15      328.70      320.05     13.22 o 
   3   8  15      414.91      431.58     14.67 o 
   4   8  15     1431.63     1448.65     24.93 o 
   5   8  15       32.83       46.66      7.19 o 
   6   8  15      310.24      310.11     13.82 o 
   7   8  15       65.07       62.43      9.36 o 
   8   8  15       32.16       38.16      8.87 o 
   9   8  15      138.35      146.12     11.86 o 
  10   8  15        5.95        0.00      9.68 o 
   1   9  15     1159.98     1186.21     24.80 o 
   2   9  15     1757.44     1725.73     31.49 o 
   3   9  15      317.86      282.55     13.19 o 
   4   9  15       13.41        3.90      6.31 o 
   5   9  15      159.98      175.77     10.50 o 
   6   9  15     2037.99     2090.89     37.51 o 
   7   9  15      352.33      337.07     15.47 o 
   8   9  15      128.85      106.93     11.18 o 
   9   9  15       67.36       76.40     10.24 o 
   0  10  15     5805.48     5778.96    111.47 o 
   1  10  15       97.35       99.48      9.88 o 
   2  10  15      172.02      161.50     11.66 o 
   3  10  15      124.78      140.55     11.05 o 
   4  10  15     2019.30     2012.42     32.31 o 
   5  10  15       14.27       17.64      8.49 o 
   6  10  15      551.15      527.11     17.33 o 
   7  10  15      390.68      389.78     17.22 o 
   8  10  15      403.25      439.00     31.34 o 
   1  11  15        3.44        0.00      8.34 o 
   2  11  15     1064.88     1083.90     22.52 o 
   3  11  15       73.75       61.82      8.66 o 
   4  11  15       12.22       17.81     11.13 o 
   5  11  15      106.47      121.86     10.39 o 
   6  11  15     1719.42     1747.72     40.65 o 
   0  12  15      712.80      793.82     26.36 o 
   1  12  15      372.12      382.55     15.21 o 
   2  12  15       73.92       66.93      9.21 o 
   3  12  15      217.93      254.49     12.75 o 
   4  12  15      435.78      413.56     17.75 o 
   0   0  16     4533.52     4550.78    230.29 o 
   1   0  16     7231.33     7138.75     85.79 o 
   2   0  16     2750.60     2812.84     34.58 o 
   3   0  16       79.51       66.05      4.79 o 
   4   0  16      120.01      120.58      6.08 o 
   5   0  16      235.95      207.89      7.59 o 
   6   0  16       42.30       58.79     14.15 o 
   7   0  16      262.65      283.17     10.91 o 
   8   0  16      143.86      137.22     11.41 o 
   9   0  16      761.68      784.24     20.90 o 
  10   0  16      140.48      150.32     10.08 o 
  11   0  16      529.85      511.93     18.83 o 
  12   0  16      243.80      270.53     15.48 o 
   1   1  16      166.66      186.44      5.55 o 
   2   1  16       54.62       64.37      3.59 o 
   3   1  16        8.82       24.95      6.37 o 
   4   1  16     4446.10     4419.74     36.47 o 
   5   1  16      866.76      810.86     10.42 o 
   6   1  16      662.14      626.12     10.62 o 
   7   1  16      192.18      202.92      6.84 o 
   8   1  16       81.80       95.22      5.41 o 
   9   1  16        8.89        8.62      4.29 o 
  10   1  16      594.47      612.96     13.40 o 
  11   1  16       56.71       67.44      7.88 o 
  12   1  16       28.41       20.95      7.24 o 
   0   2  16      132.86      107.67      5.47 o 
   1   2  16     1298.68     1262.93     12.48 o 
   2   2  16      367.73      322.14      6.09 o 
   3   2  16      474.96      427.68      8.33 o 
   4   2  16       57.10       57.91      4.39 o 
   5   2  16     1704.61     1662.97     17.93 o 
   6   2  16       50.98       54.45      4.69 o 
   7   2  16     1917.61     1855.87     23.64 o 
   8   2  16      683.87      688.09     13.40 o 
   9   2  16      717.80      749.38     15.58 o 
  10   2  16     1278.46     1299.13     21.87 o 
  11   2  16      914.58      876.33     19.76 o 
  12   2  16        1.28        3.76      6.49 o 
   1   3  16      842.98      857.09     10.60 o 
   2   3  16      933.27      926.25     12.10 o 
   3   3  16       40.27       43.66      4.26 o 
   4   3  16     2255.11     2372.23     26.65 o 
   5   3  16      804.56      780.35     12.78 o 
   6   3  16        0.53        0.00      4.66 o 
   7   3  16      618.24      651.78     13.57 o 
   8   3  16     1244.16     1250.75     20.29 o 
   9   3  16      636.17      590.10     14.12 o 
  10   3  16      209.20      204.81      9.73 o 
  11   3  16      270.64      282.01     12.34 o 
  12   3  16      140.79      143.41     10.78 o 
   0   4  16      609.20      582.50     15.77 o 
   1   4  16     1233.47     1243.63     16.06 o 
   2   4  16      579.66      559.80     10.80 o 
   3   4  16       91.67       85.33      5.28 o 
   4   4  16       66.43       71.07      5.23 o 
   5   4  16      808.34      799.08     14.27 o 
   6   4  16       17.99       21.38      4.92 o 
   7   4  16      799.71      848.03     16.02 o 
   8   4  16      561.51      561.79     13.26 o 
   9   4  16     1465.73     1522.85     24.04 o 
  10   4  16      698.56      660.00     15.65 o 
  11   4  16       87.78      106.30      9.55 o 
  12   4  16        5.74        5.38      7.39 o 
   1   5  16     1601.67     1556.79     21.23 o 
   2   5  16      158.08      159.65      7.44 o 
   3   5  16     1293.90     1304.19     21.22 o 
   4   5  16      114.99      119.63      7.23 o 
   5   5  16      738.55      768.23     16.68 o 
   6   5  16     1015.94     1035.36     19.42 o 
   7   5  16      491.78      473.70     17.58 o 
   8   5  16       31.74       34.68      6.87 o 
   9   5  16       57.71       60.35      6.99 o 
  10   5  16      417.18      448.65     16.43 o 
  11   5  16      241.92      275.68     14.42 o 
   0   6  16      353.64      342.19     13.73 o 
   1   6  16     2716.04     2703.19     44.37 o 
   2   6  16       94.85       97.66      6.71 o 
   3   6  16     1071.61     1058.72     19.22 o 
   4   6  16      209.47      226.16      9.62 o 
   5   6  16     2139.59     2161.26     31.64 o 
   6   6  16      350.90      348.85     13.32 o 
   7   6  16      159.54      180.07      9.52 o 
   8   6  16        0.23        8.22      6.32 o 
   9   6  16     1248.38     1295.77     24.51 o 
  10   6  16       36.15       33.67      9.19 o 
  11   6  16       61.05       54.18      9.21 o 
   1   7  16     1103.57     1096.06     31.45 o 
   2   7  16        4.49       15.65      5.73 o 
   3   7  16     1036.91     1000.67     19.42 o 
   4   7  16       26.19       32.32      6.53 o 
   5   7  16      786.33      767.77     19.51 o 
   6   7  16       10.48       10.70      9.42 o 
   7   7  16     2126.73     2057.34     36.37 o 
   8   7  16        8.97        9.02      7.70 o 
   9   7  16      112.65      103.33     10.68 o 
  10   7  16       88.73      124.52     13.57 o 
   0   8  16      731.95      724.43     26.39 o 
   1   8  16     2795.18     2729.31     42.71 o 
   2   8  16       53.52       65.39      8.08 o 
   3   8  16      491.53      500.75     15.91 o 
   4   8  16      402.32      396.14     13.30 o 
   5   8  16     1556.96     1558.53     26.79 o 
   6   8  16       11.01       13.22      7.83 o 
   7   8  16     1082.14     1098.17     25.50 o 
   8   8  16      183.95      171.73     14.71 o 
   9   8  16      849.97      868.20     23.47 o 
  10   8  16        3.73        1.37     10.03 o 
   1   9  16      842.95      868.97     21.71 o 
   2   9  16      196.71      191.95     11.43 o 
   3   9  16     1278.45     1256.02     26.44 o 
   4   9  16       11.27        0.00      6.58 o 
   5   9  16      944.22      947.87     20.83 o 
   6   9  16      150.24      144.66     11.64 o 
   7   9  16      960.14      965.84     28.62 o 
   8   9  16       37.46       29.45      9.66 o 
   9   9  16      156.98      165.64     12.93 o 
   0  10  16       56.93       83.06     17.30 o 
   1  10  16     2717.41     2622.46     43.35 o 
   2  10  16       32.59       33.00     15.58 o 
   3  10  16     1569.90     1606.19     31.81 o 
   4  10  16       18.02       30.51      7.35 o 
   5  10  16      489.10      496.47     16.10 o 
   6  10  16        9.25       16.12      9.16 o 
   7  10  16      298.34      322.79     17.98 o 
   1  11  16      478.97      506.72     18.64 o 
   2  11  16      412.06      411.91     16.82 o 
   3  11  16      825.43      817.04     20.22 o 
   4  11  16      171.35      175.46     12.71 o 
   5  11  16      263.86      288.76     13.81 o 
   6  11  16      121.80      200.79     14.34 o 
   0  12  16        2.79       40.11     13.82 o 
   1  12  16      395.73      410.15     15.45 o 
   2  12  16        3.89        0.00      7.60 o 
   3  12  16      193.12      225.60     12.75 o 
   4  12  16      161.22      194.86     13.95 o 
   1   1  17      250.97      237.58      5.57 o 
   2   1  17      325.07      326.32      6.30 o 
   3   1  17      251.87      243.82      5.63 o 
   4   1  17      172.51      148.70      4.68 o 
   5   1  17      408.37      418.10      8.70 o 
   6   1  17     1611.04     1508.08     18.44 o 
   7   1  17      346.51      336.84      8.50 o 
   8   1  17      484.58      452.57     10.03 o 
   9   1  17      337.89      332.01      9.02 o 
  10   1  17       18.92       10.00      5.15 o 
  11   1  17        0.19        0.00      5.79 o 
  12   1  17       84.57       70.74      8.79 o 
   0   2  17     5210.58     5483.01     61.66 o 
   1   2  17     1094.15     1150.61     12.44 o 
   2   2  17      152.44      146.18      4.52 o 
   3   2  17       67.04       75.20      3.66 o 
   4   2  17      721.31      702.45     10.18 o 
   5   2  17        4.96        0.00      3.18 o 
   6   2  17      988.13      928.28     14.91 o 
   7   2  17       32.64       35.14      4.79 o 
   8   2  17      807.87      786.22     14.49 o 
   9   2  17        2.27        1.84      5.10 o 
  10   2  17      984.94      903.38     17.75 o 
  11   2  17        0.22        1.27      6.22 o 
  12   2  17      189.77      183.75     11.15 o 
   1   3  17      309.03      330.53      8.86 o 
   2   3  17       65.95       88.50      4.74 o 
   3   3  17        1.87        0.80      2.91 o 
   4   3  17     1181.30     1160.02     15.29 o 
   5   3  17     1328.15     1291.19     17.72 o 
   6   3  17        0.24        0.00      4.17 o 
   7   3  17      250.53      228.22      8.31 o 
   8   3  17        9.18       13.23      5.13 o 
   9   3  17      125.64      115.29      9.83 o 
  10   3  17       53.64       56.33      7.12 o 
  11   3  17       25.41       13.28      6.99 o 
  12   3  17       11.16        5.64      7.28 o 
   0   4  17      451.23      411.89     13.41 o 
   1   4  17       43.77       47.32      8.58 o 
   2   4  17       86.06       73.80      5.55 o 
   3   4  17      136.85      150.93      6.52 o 
   4   4  17      151.75      137.86      6.54 o 
   5   4  17       61.50       56.62      5.38 o 
   6   4  17      142.70      147.26      7.98 o 
   7   4  17     2455.21     2388.88     31.35 o 
   8   4  17       78.00       63.38      6.15 o 
   9   4  17        0.20        2.91      5.56 o 
  10   4  17      139.62      152.05      9.06 o 
  11   4  17     1229.02     1295.75     25.50 o 
   1   5  17     1288.70     1265.99     20.77 o 
   2   5  17        2.55        0.00      4.15 o 
   3   5  17        6.26        0.00      4.29 o 
   4   5  17      555.62      544.52     13.18 o 
   5   5  17     1496.92     1546.68     22.26 o 
   6   5  17      197.79      195.10      9.37 o 
   7   5  17      438.78      407.58     12.55 o 
   8   5  17       33.98       38.75      7.00 o 
   9   5  17      374.78      328.62     12.62 o 
  10   5  17       62.30       71.84      7.92 o 
  11   5  17       11.05        5.16      8.16 o 
   0   6  17       99.13      101.31      8.95 o 
   1   6  17      187.46      205.72      9.00 o 
   2   6  17        2.80        6.28      5.49 o 
   3   6  17        4.31        0.00      5.02 o 
   4   6  17      173.10      190.43     12.54 o 
   5   6  17      243.12      246.18     12.12 o 
   6   6  17      119.61      131.93      9.85 o 
   7   6  17      550.31      565.27     17.36 o 
   8   6  17      593.61      643.21     16.91 o 
   9   6  17      127.99      140.57     10.16 o 
  10   6  17      347.02      391.95     16.25 o 
  11   6  17      614.86      634.29     20.55 o 
   1   7  17     1932.42     1957.60     38.08 o 
   2   7  17     4735.78     4660.52     57.44 o 
   3   7  17        1.66        0.00      8.33 o 
   4   7  17      918.18      981.99     19.85 o 
   5   7  17      475.61      482.20     16.11 o 
   6   7  17     1326.75     1373.76     27.99 o 
   7   7  17       95.29      101.07     10.49 o 
   8   7  17      972.93     1033.02     24.86 o 
   9   7  17        5.33        0.00      8.23 o 
  10   7  17      340.10      375.21     21.79 o 
   0   8  17      894.00      868.30     46.85 o 
   1   8  17      205.36      220.47     11.75 o 
   2   8  17       24.96       19.07      6.93 o 
   3   8  17       18.66       21.73      6.94 o 
   4   8  17     1535.36     1532.53     26.50 o 
   5   8  17      446.87      488.28     15.09 o 
   6   8  17      127.07      148.93     11.75 o 
   7   8  17      991.53     1061.79     25.71 o 
   8   8  17      688.78      728.38     21.73 o 
   9   8  17       22.94       41.79     10.12 o 
   1   9  17     2096.21     2098.33     36.76 o 
   2   9  17     1419.81     1372.42     28.36 o 
   3   9  17      163.54      180.58     10.69 o 
   4   9  17      335.32      351.43     13.49 o 
   5   9  17     1603.54     1641.12     28.64 o 
   6   9  17       39.69       52.70     10.02 o 
   7   9  17        2.65       10.63      8.67 o 
   8   9  17       24.36        8.31      9.14 o 
   0  10  17       88.75       76.12     15.14 o 
   1  10  17      465.75      490.17     17.63 o 
   2  10  17       96.23      111.01     10.80 o 
   3  10  17     1095.45     1137.87     23.42 o 
   4  10  17      109.19      119.42     10.21 o 
   5  10  17      882.69      973.07     22.32 o 
   6  10  17       69.79       79.98     11.15 o 
   7  10  17     1233.21     1312.11     30.36 o 
   1  11  17     1819.34     1781.94     34.86 o 
   2  11  17      516.83      574.13     19.91 o 
   3  11  17      548.24      556.40     17.17 o 
   4  11  17        0.01        0.00      8.14 o 
   5  11  17     1043.39     1083.10     24.10 o 
   0  12  17     1320.19     1383.45     43.79 o 
   1  12  17      392.35      398.55     17.59 o 
   2  12  17        8.40        8.66      8.54 o 
   3  12  17      125.76      130.63     11.36 o 
   0   0  18     1213.35     1114.25     22.24 o 
   1   0  18      225.15      294.06      8.55 o 
   2   0  18      357.21      351.57      9.51 o 
   3   0  18      436.06      409.29     10.29 o 
   4   0  18      179.07      196.59     13.34 o 
   5   0  18      246.48      214.36      9.21 o 
   6   0  18      205.41      194.17      9.39 o 
   7   0  18     1365.74     1353.95     25.27 o 
   8   0  18      560.52      558.14     15.84 o 
   9   0  18      308.27      294.12     12.28 o 
  10   0  18       24.36       19.52      6.92 o 
  11   0  18      545.80      654.08     28.03 o 
  12   0  18      735.02      809.90     32.31 o 
   1   1  18     3342.19     3314.84     28.41 o 
   2   1  18      243.66      211.69      5.52 o 
   3   1  18      157.99      175.07      5.17 o 
   4   1  18      206.62      194.33      5.33 o 
   5   1  18      756.23      733.42     11.60 o 
   6   1  18      560.03      559.66     10.39 o 
   7   1  18      919.33      847.05     13.42 o 
   8   1  18       11.50       12.46      4.92 o 
   9   1  18        0.24        0.00      4.53 o 
  10   1  18      667.15      649.02     14.04 o 
  11   1  18        0.73        0.00      6.15 o 
  12   1  18       78.62       87.29      9.25 o 
   0   2  18     5600.35     6169.99     68.96 o 
   1   2  18     1678.96     1715.09     17.93 o 
   2   2  18      175.04      150.03      4.71 o 
   3   2  18      395.56      363.43      6.90 o 
   4   2  18       98.83       97.04      4.64 o 
   5   2  18        0.58        0.00      3.76 o 
   6   2  18        1.89        4.78      4.39 o 
   7   2  18        0.89        0.00      4.16 o 
   8   2  18     1071.87     1082.26     17.62 o 
   9   2  18       57.69       53.39      6.46 o 
  10   2  18      127.70      138.33      9.18 o 
  11   2  18      154.43      165.82     11.06 o 
  12   2  18      813.00      882.68     20.93 o 
   1   3  18       72.65       91.01      4.91 o 
   2   3  18      244.39      261.89      7.19 o 
   3   3  18      271.35      256.64      7.55 o 
   4   3  18       43.22       49.11      4.32 o 
   5   3  18        0.12        2.53      3.87 o 
   6   3  18     2238.66     2222.76     29.06 o 
   7   3  18      656.35      665.95     14.22 o 
   8   3  18      306.53      311.55     10.67 o 
   9   3  18      426.01      426.79     12.39 o 
  10   3  18      347.35      343.64     11.94 o 
  11   3  18       50.25       49.07      8.11 o 
   0   4  18     1986.76     2149.55     38.50 o 
   1   4  18       84.89       90.43      6.17 o 
   2   4  18      259.99      253.92      8.93 o 
   3   4  18      120.96      124.04      7.05 o 
   4   4  18     2154.27     2153.11     27.44 o 
   5   4  18       10.41        5.43      4.41 o 
   6   4  18       26.61       25.65      5.83 o 
   7   4  18       57.02       51.40      6.34 o 
   8   4  18     1304.40     1359.46     22.26 o 
   9   4  18        9.07        3.31      5.40 o 
  10   4  18       30.67       26.98      6.68 o 
  11   4  18      146.37      160.66     10.86 o 
   1   5  18     1467.17     1441.86     22.85 o 
   2   5  18      468.98      431.48     14.26 o 
   3   5  18      172.75      181.95     11.60 o 
   4   5  18        0.04        0.00      5.02 o 
   5   5  18      351.58      332.40     11.35 o 
   6   5  18     1729.37     1772.59     27.83 o 
   7   5  18       59.52       60.45      7.09 o 
   8   5  18      765.33      769.52     17.93 o 
   9   5  18       27.77       26.88      7.29 o 
  10   5  18      920.86      936.27     21.37 o 
  11   5  18        5.86        0.00      7.41 o 
   0   6  18     3572.32     3640.48     59.39 o 
   1   6  18      150.59      156.37      8.41 o 
   2   6  18      321.82      333.25     11.68 o 
   3   6  18      435.97      389.52     12.45 o 
   4   6  18     2743.74     2816.39     38.70 o 
   5   6  18      286.75      289.68     13.17 o 
   6   6  18        0.32        0.00      7.10 o 
   7   6  18      307.91      287.38     13.29 o 
   8   6  18     1665.18     1780.69     33.66 o 
   9   6  18       16.24       10.07      7.81 o 
  10   6  18       93.08       79.93      9.50 o 
   1   7  18       98.00      106.69      8.44 o 
   2   7  18     3095.21     3137.98     42.45 o 
   3   7  18      106.72      124.47      8.72 o 
   4   7  18      113.31      104.85      8.36 o 
   5   7  18       56.77       49.73      7.75 o 
   6   7  18     1026.17     1039.00     24.24 o 
   7   7  18        0.06        3.28      7.93 o 
   8   7  18       39.34       41.68      9.55 o 
   9   7  18        0.46        0.76      8.81 o 
  10   7  18      345.95      400.62     19.83 o 
   0   8  18     4403.66     4424.37     89.09 o 
   1   8  18      205.73      214.36     10.90 o 
   2   8  18        2.99        2.76      6.76 o 
   3   8  18      133.08      179.62     10.49 o 
   4   8  18     1871.57     1925.12     31.17 o 
   5   8  18        9.58        3.29      6.85 o 
   6   8  18      197.10      191.88     12.63 o 
   7   8  18      300.94      337.11     16.08 o 
   8   8  18      818.40      941.43     24.84 o 
   9   8  18       24.51       28.31      9.75 o 
   1   9  18       27.76       25.60      8.82 o 
   2   9  18     3389.13     3490.16     47.86 o 
   3   9  18        4.38        0.00      7.24 o 
   4   9  18       36.08       24.26      7.71 o 
   5   9  18      127.10      139.28     10.56 o 
   6   9  18     1491.31     1557.65     32.26 o 
   7   9  18       60.95       67.79     10.78 o 
   8   9  18        9.06        0.00      9.13 o 
   0  10  18     1659.96     1661.88     46.83 o 
   1  10  18        1.05       13.43      8.61 o 
   2  10  18       73.10       75.09     10.07 o 
   3  10  18       10.52       20.83      8.48 o 
   4  10  18     1596.43     1633.41     35.38 o 
   5  10  18       63.12       60.45      9.26 o 
   6  10  18       19.17       15.74      9.56 o 
   1  11  18       67.68      101.99     11.94 o 
   2  11  18      840.92      878.89     24.21 o 
   3  11  18      248.22      284.96     13.80 o 
   4  11  18       47.67       53.07      9.47 o 
   5  11  18       41.35       49.84     12.62 o 
   0  12  18      615.90      584.83     29.03 o 
   1  12  18       32.65       50.57     10.74 o 
   1   1  19     2313.16     2416.21     22.19 o 
   2   1  19     2768.97     2808.88     25.21 o 
   3   1  19      180.30      167.02      5.45 o 
   4   1  19        4.31        0.00      2.73 o 
   5   1  19     1275.07     1197.16     15.86 o 
   6   1  19      111.00      113.53      5.60 o 
   7   1  19        6.97        6.16      4.54 o 
   8   1  19       33.66       26.49      5.25 o 
   9   1  19      344.87      324.81     10.13 o 
  10   1  19       42.63       39.21      5.98 o 
  11   1  19        0.64        0.97      6.53 o 
   0   2  19      756.09      899.08     21.84 o 
   1   2  19      379.00      432.25      7.96 o 
   2   2  19       16.95       20.08      3.34 o 
   3   2  19     2353.01     2242.84     23.97 o 
   4   2  19     1466.65     1382.79     16.29 o 
   5   2  19      132.59      132.73      6.53 o 
   6   2  19      291.32      291.89      9.11 o 
   7   2  19      518.67      492.60     10.87 o 
   8   2  19      327.83      338.58     10.22 o 
   9   2  19       16.21       13.23      5.64 o 
  10   2  19        8.38        4.31      5.71 o 
  11   2  19       33.41       45.70      8.12 o 
   1   3  19       99.14      122.51      6.16 o 
   2   3  19      451.14      425.76      9.35 o 
   3   3  19      940.54      888.34     13.96 o 
   4   3  19       85.23       82.41      4.78 o 
   5   3  19     1034.44     1017.32     16.11 o 
   6   3  19       26.30       22.46      5.38 o 
   7   3  19      118.65      105.83      7.38 o 
   8   3  19       48.40       55.83      6.22 o 
   9   3  19      370.72      353.04     11.66 o 
  10   3  19        0.28        0.00      5.41 o 
  11   3  19        0.27        0.00      6.71 o 
   0   4  19      534.50      533.29     20.39 o 
   1   4  19       44.16       53.91      5.53 o 
   2   4  19      139.40      146.17      7.38 o 
   3   4  19      146.63      144.58      7.46 o 
   4   4  19        3.34        3.35      4.29 o 
   5   4  19       47.43       34.55      5.31 o 
   6   4  19      630.66      622.42     15.01 o 
   7   4  19      109.41      109.22      7.61 o 
   8   4  19      307.46      296.21     10.95 o 
   9   4  19      102.92      108.61      8.40 o 
  10   4  19      136.74      148.95      9.72 o 
  11   4  19        0.11        0.00      6.98 o 
   1   5  19       90.89       85.26      6.79 o 
   2   5  19      265.74      254.34      9.94 o 
   3   5  19      358.01      386.86     11.85 o 
   4   5  19       20.99       19.73      5.66 o 
   5   5  19      132.63      134.86      9.75 o 
   6   5  19       72.23       72.93      8.32 o 
   7   5  19      133.29      126.88      8.89 o 
   8   5  19      129.52      125.18      9.37 o 
   9   5  19      141.57      161.41     10.68 o 
  10   5  19       28.34       25.94      7.89 o 
   0   6  19        0.84       11.62      9.97 o 
   1   6  19     3111.01     3182.05     42.11 o 
   2   6  19      319.20      326.27     15.27 o 
   3   6  19     3212.47     3241.25     43.24 o 
   4   6  19      357.32      371.21     12.60 o 
   5   6  19       98.70      136.99     10.12 o 
   6   6  19      320.32      306.68     13.44 o 
   7   6  19     1242.14     1277.43     27.35 o 
   8   6  19       73.62       83.51     10.15 o 
   9   6  19       75.52       62.89     12.27 o 
  10   6  19       38.08       49.26      9.90 o 
   1   7  19     3908.81     3944.89     64.51 o 
   2   7  19      812.42      828.75     18.58 o 
   3   7  19     1316.76     1372.41     24.42 o 
   4   7  19      113.41      118.82      9.35 o 
   5   7  19     2023.69     2006.43     35.80 o 
   6   7  19       33.86       41.87      9.03 o 
   7   7  19      456.07      466.53     17.18 o 
   8   7  19       65.51       64.40     10.35 o 
   9   7  19     1107.79     1209.48     28.39 o 
   0   8  19      147.11      165.93     16.22 o 
   1   8  19     2292.94     2300.10     44.56 o 
   2   8  19      341.49      345.69     13.42 o 
   3   8  19     3424.62     3471.14     47.40 o 
   4   8  19        8.04       21.11      7.53 o 
   5   8  19      239.67      253.29     11.79 o 
   6   8  19       95.70       97.20     10.87 o 
   7   8  19     1232.52     1281.81     28.81 o 
   8   8  19      239.79      278.29     15.37 o 
   1   9  19      174.22      157.92     15.52 o 
   2   9  19       68.96       93.27      9.37 o 
   3   9  19      696.79      695.40     18.25 o 
   4   9  19       54.15       57.11      8.66 o 
   5   9  19      456.48      456.59     15.69 o 
   6   9  19      284.52      324.37     16.21 o 
   7   9  19      390.50      441.29     18.22 o 
   0  10  19     1733.91     1715.92     56.01 o 
   1  10  19      204.73      186.14     13.04 o 
   2  10  19        5.19        0.00      7.12 o 
   3  10  19      584.85      586.28     17.55 o 
   4  10  19      488.32      537.54     17.34 o 
   5  10  19       35.64       22.76      8.64 o 
   6  10  19       32.89       23.60      9.66 o 
   1  11  19      624.61      606.32     20.53 o 
   2  11  19      271.53      313.07     16.52 o 
   3  11  19      297.43      333.13     14.73 o 
   4  11  19      152.25      160.19     11.63 o 
   0   0  20      298.43      269.61     27.59 o 
   1   0  20     4775.83     4690.47     54.87 o 
   2   0  20     3151.36     3129.88     39.30 o 
   3   0  20      823.87      751.00     14.81 o 
   4   0  20      258.78      252.97      8.87 o 
   5   0  20      785.68      817.88     18.33 o 
   6   0  20     4368.66     4305.55     53.17 o 
   7   0  20     1085.64     1150.59     23.54 o 
   8   0  20      352.88      334.88     13.20 o 
   9   0  20      540.72      522.60     19.76 o 
  10   0  20     1194.63     1178.85     30.58 o 
  11   0  20      586.90      642.40     28.10 o 
   1   1  20     1594.98     1512.30     15.90 o 
   2   1  20      329.63      333.12      6.97 o 
   3   1  20      797.63      770.92     10.60 o 
   4   1  20      118.75      105.16      4.70 o 
   5   1  20     1599.37     1605.72     19.66 o 
   6   1  20      288.29      289.49      9.14 o 
   7   1  20     1061.02     1068.35     17.36 o 
   8   1  20      943.77      955.60     16.80 o 
   9   1  20      158.69      183.00      8.66 o 
  10   1  20       24.38       34.52      9.52 o 
  11   1  20      234.59      265.94     12.60 o 
   0   2  20       59.73       66.29      6.29 o 
   1   2  20     1720.88     1685.44     18.23 o 
   2   2  20      196.47      231.83      8.68 o 
   3   2  20     1014.60      956.48     13.08 o 
   4   2  20      665.65      652.88     10.78 o 
   5   2  20     3570.86     3481.83     38.04 o 
   6   2  20     1212.23     1259.03     18.88 o 
   7   2  20     2551.82     2525.63     30.79 o 
   8   2  20     1224.42     1202.40     18.11 o 
   9   2  20      703.80      703.50     15.88 o 
  10   2  20      118.39      126.49      8.76 o 
  11   2  20      946.96      986.56     21.98 o 
   1   3  20     2132.92     2039.35     26.51 o 
   2   3  20      755.00      734.38     12.61 o 
   3   3  20     1519.73     1438.23     19.37 o 
   4   3  20      328.63      295.65      8.22 o 
   5   3  20     1920.47     1906.26     26.16 o 
   6   3  20       97.71      109.89      7.43 o 
   7   3  20     1199.05     1193.54     20.29 o 
   8   3  20       38.34       43.91      6.97 o 
   9   3  20     1195.35     1136.00     19.29 o 
  10   3  20        5.02        0.00      5.96 o 
  11   3  20      330.87      356.22     13.94 o 
   0   4  20       31.17       33.25      9.27 o 
   1   4  20     1984.08     1949.86     28.35 o 
   2   4  20      386.86      383.40     11.88 o 
   3   4  20     1299.02     1293.21     21.93 o 
   4   4  20      121.08      129.87      8.02 o 
   5   4  20     1013.38     1032.34     19.69 o 
   6   4  20      108.58      106.93      8.01 o 
   7   4  20      967.81      993.93     20.28 o 
   8   4  20      530.76      564.77     14.56 o 
   9   4  20     1000.12      986.08     19.61 o 
  10   4  20       95.00       88.34      8.67 o 
   1   5  20     2056.42     2005.65     29.52 o 
   2   5  20      370.87      345.87     11.62 o 
   3   5  20     2426.50     2398.34     34.16 o 
   4   5  20       17.28        0.00      5.66 o 
   5   5  20     1535.73     1549.59     29.01 o 
   6   5  20      667.39      646.85     18.18 o 
   7   5  20      194.63      224.01     12.35 o 
   8   5  20      604.72      591.10     16.31 o 
   9   5  20      350.57      364.45     13.90 o 
  10   5  20       84.08       94.88     11.05 o 
   0   6  20      646.22      643.47     25.07 o 
   1   6  20     1537.22     1577.16     29.55 o 
   2   6  20      393.51      391.29     13.09 o 
   3   6  20      933.88      961.66     19.65 o 
   4   6  20      179.47      165.01      9.40 o 
   5   6  20      577.05      602.34     17.75 o 
   6   6  20      192.20      191.58     12.08 o 
   7   6  20      122.80      151.51     11.26 o 
   8   6  20        0.37        0.21     11.09 o 
   9   6  20      462.55      494.22     18.52 o 
   1   7  20      435.82      454.07     15.99 o 
   2   7  20      122.53      139.22      9.40 o 
   3   7  20      394.35      429.92     14.35 o 
   4   7  20       58.49       49.57      7.83 o 
   5   7  20      298.36      300.21     13.86 o 
   6   7  20       13.83        0.00      8.08 o 
   7   7  20      771.14      829.48     24.49 o 
   8   7  20       13.10       15.46      9.20 o 
   9   7  20      124.08      157.91     13.23 o 
   0   8  20      332.82      351.18     24.40 o 
   1   8  20      668.50      672.60     19.75 o 
   2   8  20        0.14        0.00      6.89 o 
   3   8  20      147.06      165.59     11.68 o 
   4   8  20        7.75       11.72      7.41 o 
   5   8  20      556.79      568.46     16.60 o 
   6   8  20      241.29      269.55     14.48 o 
   7   8  20      709.33      735.95     22.12 o 
   8   8  20       81.43       90.85     11.58 o 
   1   9  20      373.25      379.66     16.32 o 
   2   9  20        0.17        0.00      7.25 o 
   3   9  20      270.38      296.69     13.06 o 
   4   9  20      182.92      192.72     11.72 o 
   5   9  20      463.11      476.06     16.15 o 
   6   9  20       35.99       33.58     10.82 o 
   7   9  20      379.42      413.38     18.01 o 
   0  10  20        3.26        0.00     12.52 o 
   1  10  20      740.69      742.24     21.90 o 
   2  10  20        1.80        0.00      7.71 o 
   3  10  20      672.82      729.72     19.74 o 
   4  10  20      142.71      160.32     11.42 o 
   5  10  20       65.19       88.02      9.94 o 
   1  11  20       49.07       67.92     10.83 o 
   2  11  20      415.25      480.57     25.03 o 
   1   1  21       99.75      106.01      4.68 o 
   2   1  21      345.79      355.01      9.16 o 
   3   1  21       70.51       65.52      4.37 o 
   4   1  21       65.61       57.98      4.48 o 
   5   1  21      511.67      473.05     11.12 o 
   6   1  21      543.18      532.16     11.25 o 
   7   1  21      263.70      248.89      9.36 o 
   8   1  21       12.63        9.12      5.42 o 
   9   1  21      157.35      146.97      8.19 o 
  10   1  21       92.91      117.82      7.83 o 
  11   1  21        0.84        0.00      7.84 o 
   0   2  21     1726.39     1676.54     28.03 o 
   1   2  21      143.95      162.06      6.35 o 
   2   2  21       31.73       27.26      4.12 o 
   3   2  21      466.29      472.06     10.97 o 
   4   2  21     1760.74     1676.57     19.31 o 
   5   2  21        4.43        0.00      5.41 o 
   6   2  21       14.14       22.45      5.48 o 
   7   2  21      241.07      224.87      9.05 o 
   8   2  21      796.82      829.09     15.92 o 
   9   2  21       67.99       67.93      7.51 o 
  10   2  21       56.64       68.90      7.79 o 
   1   3  21        6.76        6.22      5.59 o 
   2   3  21     1346.07     1186.99     18.50 o 
   3   3  21      174.42      165.56      7.34 o 
   4   3  21       14.77        9.54      4.98 o 
   5   3  21       65.48       74.80      7.63 o 
   6   3  21       70.17       86.04      7.29 o 
   7   3  21       99.06      105.95      8.07 o 
   8   3  21      363.44      363.66     11.99 o 
   9   3  21        5.94        9.34      6.69 o 
  10   3  21      172.99      181.38      9.47 o 
   0   4  21       59.51       73.25     25.12 o 
   1   4  21      213.02      204.04     10.59 o 
   2   4  21      268.34      285.75     10.70 o 
   3   4  21      434.78      439.02     12.84 o 
   4   4  21      669.55      661.52     17.41 o 
   5   4  21       28.59       25.04      7.10 o 
   6   4  21      297.00      294.76     11.54 o 
   7   4  21      124.73      128.01      9.16 o 
   8   4  21      155.15      159.38     10.24 o 
   9   4  21       46.59       46.63      7.76 o 
  10   4  21      137.29      144.57      9.68 o 
   1   5  21       11.07        7.77      6.58 o 
   2   5  21     1123.82     1116.65     20.86 o 
   3   5  21      325.67      328.28     11.91 o 
   4   5  21       84.30       80.03      7.63 o 
   5   5  21       35.12       20.63      7.36 o 
   6   5  21       76.34       81.53      9.06 o 
   7   5  21       29.62       22.89      8.19 o 
   8   5  21      190.02      212.75     12.74 o 
   9   5  21       55.22       36.68      9.21 o 
   0   6  21      984.18     1104.93     34.00 o 
   1   6  21      213.21      249.42     12.44 o 
   2   6  21        0.87        0.00      6.02 o 
   3   6  21      397.76      377.58     12.96 o 
   4   6  21     1113.95     1131.17     23.03 o 
   5   6  21       59.22       68.34      8.89 o 
   6   6  21      349.32      359.70     15.05 o 
   7   6  21      103.37       99.18     11.32 o 
   8   6  21      906.96      946.51     25.72 o 
   9   6  21        2.78        0.00      8.61 o 
   1   7  21       25.41        7.07      8.06 o 
   2   7  21     3721.71     3745.79     49.73 o 
   3   7  21      264.54      258.29     11.77 o 
   4   7  21        1.14        0.00      6.85 o 
   5   7  21      181.14      183.40     12.24 o 
   6   7  21     1979.23     2064.39     37.85 o 
   7   7  21       39.96       44.67     10.17 o 
   8   7  21       73.96       73.49     11.10 o 
   0   8  21      677.87      633.98     27.32 o 
   1   8  21      211.13      209.15     12.85 o 
   2   8  21       15.80        9.29      8.30 o 
   3   8  21      891.85      923.34     20.74 o 
   4   8  21     1171.50     1156.11     23.58 o 
   5   8  21       68.90       84.59     10.65 o 
   6   8  21       14.12        0.00      8.30 o 
   7   8  21      103.88      135.83     14.98 o 
   1   9  21        3.85        0.00      7.98 o 
   2   9  21      698.80      684.51     37.57 o 
   3   9  21        6.14        6.74      7.53 o 
   4   9  21       55.55       41.85      8.81 o 
   5   9  21       12.04       11.62      8.95 o 
   6   9  21       86.69       89.01     11.08 o 
   0  10  21       22.60        2.21     11.79 o 
   1  10  21        1.35        5.97      8.98 o 
   2  10  21       34.70       30.77      9.93 o 
   3  10  21        9.21        0.00      7.66 o 
   4  10  21       69.12       69.25      9.90 o 
   0   0  22     3629.90     3549.54     70.33 o 
   1   0  22      249.16      228.79     10.54 o 
   2   0  22       78.81       58.54     16.29 o 
   3   0  22      515.03      561.18     13.71 o 
   4   0  22     8794.30     8646.69     96.49 o 
   5   0  22      163.62      163.78      9.93 o 
   6   0  22       79.79       58.52     10.11 o 
   7   0  22       59.62       50.67      9.61 o 
   8   0  22     1869.96     1806.37     46.78 o 
   9   0  22      649.87      644.08     22.39 o 
  10   0  22       17.87       14.21     10.63 o 
   1   1  22       11.50       11.55      4.64 o 
   2   1  22    10166.12     9720.93     75.48 o 
   3   1  22      532.67      507.13     10.46 o 
   4   1  22       59.21       25.26      8.99 o 
   5   1  22       13.40        8.74      5.05 o 
   6   1  22     4574.96     4657.36     49.04 o 
   7   1  22     1250.14     1246.16     19.60 o 
   8   1  22       78.24       74.73      6.62 o 
   9   1  22       46.45       52.11      6.71 o 
  10   1  22     1453.97     1490.83     25.67 o 
   0   2  22    17032.52    16143.96    190.90 o 
   1   2  22     3820.93     3594.52     38.57 o 
   2   2  22      260.39      237.60      7.64 o 
   3   2  22     2098.92     2109.85     24.64 o 
   4   2  22     7483.68     7332.90     71.18 o 
   5   2  22      196.42      215.32      9.79 o 
   6   2  22      295.33      291.05     10.88 o 
   7   2  22      445.85      485.32     12.39 o 
   8   2  22     1831.04     1807.57     25.56 o 
   9   2  22      334.28      349.17     11.40 o 
  10   2  22        0.72        0.00      5.79 o 
   1   3  22      699.76      695.87     16.70 o 
   2   3  22     9048.99     8616.04     93.29 o 
   3   3  22     1039.62     1069.11     18.80 o 
   4   3  22       13.10        9.54      8.60 o 
   5   3  22      638.90      625.29     14.07 o 
   6   3  22     4053.22     4009.35     47.25 o 
   7   3  22      704.46      731.60     16.06 o 
   8   3  22      143.97      143.78     10.33 o 
   9   3  22      383.30      419.61     13.41 o 
  10   3  22      674.54      706.87     17.24 o 
   0   4  22     8603.39     8142.09    145.96 o 
   1   4  22      744.11      734.66     18.79 o 
   2   4  22        1.83        0.00      6.20 o 
   3   4  22      491.65      515.46     14.13 o 
   4   4  22     3828.12     3727.68     54.17 o 
   5   4  22        2.43        0.00      6.89 o 
   6   4  22      145.33      134.75     10.49 o 
   7   4  22        2.20        0.96      6.48 o 
   8   4  22     1351.84     1416.60     26.08 o 
   9   4  22      135.54      141.25     10.62 o 
   1   5  22      639.36      603.66     17.35 o 
   2   5  22     1167.85     1168.70     24.57 o 
   3   5  22        0.64        0.00      5.52 o 
   4   5  22        5.22        0.00      5.68 o 
   5   5  22        8.56        7.19      7.18 o 
   6   5  22     1161.43     1205.52     26.22 o 
   7   5  22      157.90      164.00     11.65 o 
   8   5  22        5.24        0.00      8.51 o 
   9   5  22        8.69        0.00      8.52 o 
   0   6  22      973.73      975.58     32.03 o 
   1   6  22       21.29       21.56      7.67 o 
   2   6  22        1.03        0.00      8.74 o 
   3   6  22      102.41       84.68      8.19 o 
   4   6  22      511.53      526.66     15.83 o 
   5   6  22      154.49      148.59     10.69 o 
   6   6  22       81.02       76.07      9.65 o 
   7   6  22       18.58       27.68      9.27 o 
   8   6  22      614.66      698.64     21.19 o 
   1   7  22        0.64        0.00     10.22 o 
   2   7  22      271.60      268.64     13.37 o 
   3   7  22       18.63       14.98      7.15 o 
   4   7  22       27.66       20.64      7.32 o 
   5   7  22        7.23        0.00      7.83 o 
   6   7  22      337.58      376.05     15.83 o 
   7   7  22        1.79        3.98      9.03 o 
   0   8  22      466.09      449.91     24.44 o 
   1   8  22      157.44      154.74     11.73 o 
   2   8  22       63.82       51.13      9.53 o 
   3   8  22      125.25      138.73      9.95 o 
   4   8  22      166.72      159.84     10.92 o 
   5   8  22        3.41        5.52      8.00 o 
   6   8  22       18.71        3.39      9.16 o 
   1   9  22       23.64        7.42     10.17 o 
   2   9  22      444.11      453.51     17.83 o 
   3   9  22       25.79       12.50      9.03 o 
   4   9  22       61.62       48.86     10.79 o 
   5   9  22       87.21       71.04     10.70 o 
   0  10  22        2.89        0.00     12.77 o 
   1  10  22        6.79        0.00      8.68 o 
   2  10  22       77.05       82.42     11.38 o 
   3  10  22       51.81       36.64      9.90 o 
   1   1  23      689.28      640.50     11.91 o 
   2   1  23      696.95      744.45     13.62 o 
   3   1  23      134.52      132.25      7.36 o 
   4   1  23      129.09      141.08      7.40 o 
   5   1  23       40.15       28.43      5.75 o 
   6   1  23       37.73       31.34      6.05 o 
   7   1  23       74.25       75.11      7.25 o 
   8   1  23       25.98       32.66      6.38 o 
   9   1  23      157.01      148.47      8.93 o 
  10   1  23        0.85       13.02      6.76 o 
   0   2  23        0.65       58.28     17.09 o 
   1   2  23      387.59      426.71     11.33 o 
   2   2  23       11.77       19.37      5.76 o 
   3   2  23       99.08      113.02      6.54 o 
   4   2  23      105.49      141.84      8.47 o 
   5   2  23      456.22      494.14     12.58 o 
   6   2  23       33.06       44.93      6.35 o 
   7   2  23       70.00       71.91      6.90 o 
   8   2  23        0.66       17.71      6.27 o 
   9   2  23       87.27       88.62      8.41 o 
   1   3  23      212.36      186.97     10.83 o 
   2   3  23        0.09       17.26      6.79 o 
   3   3  23     1070.91     1036.55     22.44 o 
   4   3  23      170.61      179.10     10.03 o 
   5   3  23        0.94        0.00      5.73 o 
   6   3  23      116.33      161.29      8.88 o 
   7   3  23      494.67      520.09     14.05 o 
   8   3  23       29.12       42.61      7.42 o 
   9   3  23       78.10       64.34      8.29 o 
   0   4  23     1145.44     1148.67     34.68 o 
   1   4  23       56.13       46.65      8.49 o 
   2   4  23      100.48      100.84      9.73 o 
   3   4  23        0.30        0.00      5.74 o 
   4   4  23      626.14      622.30     17.85 o 
   5   4  23      321.19      333.86     14.18 o 
   6   4  23        3.79        0.00      7.47 o 
   7   4  23      337.37      356.93     14.90 o 
   8   4  23        0.47        9.20      9.02 o 
   9   4  23      551.94      580.44     17.55 o 
   1   5  23       31.90       41.85      8.13 o 
   2   5  23      206.30      203.86     11.73 o 
   3   5  23      367.27      349.96     16.46 o 
   4   5  23      396.42      418.15     13.53 o 
   5   5  23      100.96      102.45     12.99 o 
   6   5  23      337.30      358.20     16.88 o 
   7   5  23      901.59      915.31     23.32 o 
   8   5  23       22.81       14.35      9.30 o 
   0   6  23       21.00        2.17     10.37 o 
   1   6  23      249.29      251.35     12.73 o 
   2   6  23       12.79       11.19      7.06 o 
   3   6  23      165.76      159.87      9.73 o 
   4   6  23       25.21       31.79      7.01 o 
   5   6  23      487.38      479.14     17.17 o 
   6   6  23       51.56       55.61      9.55 o 
   7   6  23       52.05       55.31      9.85 o 
   8   6  23       18.06        0.80      8.94 o 
   1   7  23       68.78       73.19      9.16 o 
   2   7  23      180.18      173.46     17.18 o 
   3   7  23      514.23      502.56     17.64 o 
   4   7  23      541.35      571.92     16.46 o 
   5   7  23       56.84       48.48      9.48 o 
   6   7  23       25.08       39.79      9.38 o 
   7   7  23      697.08      757.10     22.87 o 
   0   8  23       10.74        8.56     11.66 o 
   1   8  23      246.99      240.49     13.34 o 
   2   8  23        7.50        0.00      8.21 o 
   3   8  23      179.14      177.99     12.58 o 
   4   8  23        8.58        7.03      7.65 o 
   5   8  23      155.76      147.40     12.22 o 
   6   8  23        7.65        0.00      8.48 o 
   1   9  23      146.37      113.66     11.24 o 
   2   9  23       50.44       51.92      9.94 o 
   3   9  23      211.55      197.13     13.31 o 
   4   9  23       56.09       40.89      8.72 o 
   0   0  24      718.66      670.37     65.49 o 
   1   0  24     3436.11     3252.37     62.93 o 
   2   0  24      755.06      697.50     17.98 o 
   3   0  24     2412.06     2301.24     44.31 o 
   4   0  24      375.94      351.89     13.47 o 
   5   0  24      792.85      805.27     23.29 o 
   6   0  24        1.99        0.00      8.65 o 
   7   0  24      276.06      267.23     15.65 o 
   8   0  24      691.51      708.26     45.59 o 
   9   0  24      719.08      756.73     30.70 o 
   1   1  24     2481.85     2527.94     31.86 o 
   2   1  24     1813.08     1768.88     30.13 o 
   3   1  24     2211.36     2189.83     23.85 o 
   4   1  24      894.92      886.39     25.91 o 
   5   1  24     1161.24     1116.92     19.24 o 
   6   1  24      477.61      495.93     12.34 o 
   7   1  24      629.24      626.29     13.91 o 
   8   1  24        0.08        0.00      7.67 o 
   9   1  24       64.48       53.30      7.99 o 
   0   2  24     2083.57     2086.05     40.96 o 
   1   2  24     2273.89     2269.15     30.80 o 
   2   2  24       44.28       28.01      6.00 o 
   3   2  24     2061.98     1957.72     22.20 o 
   4   2  24     2217.39     2232.14     30.82 o 
   5   2  24     2112.94     2097.83     27.12 o 
   6   2  24      109.71      103.00      7.31 o 
   7   2  24     1361.36     1286.83     20.54 o 
   8   2  24     1768.07     1844.36     26.49 o 
   9   2  24      460.24      502.26     14.72 o 
   1   3  24     3718.68     3597.19     47.43 o 
   2   3  24     2486.50     2517.13     36.52 o 
   3   3  24     1454.57     1467.92     25.87 o 
   4   3  24      627.27      596.51     19.93 o 
   5   3  24     1536.36     1496.16     29.01 o 
   6   3  24     1007.70     1030.27     20.72 o 
   7   3  24      641.04      685.87     14.95 o 
   8   3  24      363.07      376.60     14.64 o 
   9   3  24      585.18      557.49     15.64 o 
   0   4  24     1485.58     1493.08     52.82 o 
   1   4  24      869.30      844.42     20.66 o 
   2   4  24      160.46      153.09     10.78 o 
   3   4  24     1042.35      973.33     22.61 o 
   4   4  24      456.15      437.20     15.45 o 
   5   4  24      632.62      651.30     18.76 o 
   6   4  24       46.30       47.35      8.82 o 
   7   4  24      629.32      649.79     19.77 o 
   8   4  24      924.80     1021.81     25.50 o 
   1   5  24      839.87      826.29     21.27 o 
   2   5  24      247.88      237.42     12.22 o 
   3   5  24      462.49      458.84     16.48 o 
   4   5  24       18.47       13.15      6.65 o 
   5   5  24      673.48      677.38     19.47 o 
   6   5  24        1.42        0.00      7.20 o 
   7   5  24       64.62       72.72     10.86 o 
   8   5  24        4.86        0.00      8.44 o 
   0   6  24      212.61      203.39     16.41 o 
   1   6  24       81.40       94.73      9.93 o 
   2   6  24       31.25       16.92      7.76 o 
   3   6  24       93.85       71.02      9.41 o 
   4   6  24       76.81       74.13      9.84 o 
   5   6  24       32.95       35.73      9.04 o 
   6   6  24       60.29       67.53     10.14 o 
   7   6  24       50.16       66.28     10.87 o 
   1   7  24       82.93       84.02      9.92 o 
   2   7  24      117.17      144.44     11.39 o 
   3   7  24        1.71        0.00      8.01 o 
   4   7  24       49.27       43.74      8.31 o 
   5   7  24      117.75      130.08     11.55 o 
   6   7  24      279.96      294.40     15.31 o 
   0   8  24      521.99      531.10     26.17 o 
   1   8  24      102.64      110.69     11.18 o 
   2   8  24        0.23        0.00      8.20 o 
   3   8  24       59.03       62.79     10.29 o 
   4   8  24      259.32      298.23     15.46 o 
   5   8  24       17.04       12.35     11.09 o 
   1   9  24       17.82       20.48      9.71 o 
   2   9  24      197.77      217.78     14.19 o 
   1   1  25       85.35       94.84      7.23 o 
   2   1  25       60.90       74.88      6.26 o 
   3   1  25       20.23       16.55      5.24 o 
   4   1  25       32.02       24.52      5.48 o 
   5   1  25       26.78       22.79      5.60 o 
   6   1  25      169.37      150.97      8.10 o 
   7   1  25        0.78        0.00      5.81 o 
   8   1  25       22.80        6.75      6.68 o 
   0   2  25      722.63      698.40     22.20 o 
   1   2  25       13.62       30.81      7.60 o 
   2   2  25       18.07       17.67      5.98 o 
   3   2  25        8.95       13.87      6.06 o 
   4   2  25      202.34      208.77      9.92 o 
   5   2  25      351.14      362.06     10.89 o 
   6   2  25        0.01        0.00      5.36 o 
   7   2  25       17.27       23.42      6.42 o 
   8   2  25      175.11      179.56      9.44 o 
   1   3  25      277.49      316.98     19.51 o 
   2   3  25       34.67       38.59      7.33 o 
   3   3  25      480.61      454.44     14.31 o 
   4   3  25        0.39        0.00      6.77 o 
   5   3  25      246.76      261.15     13.18 o 
   6   3  25       33.16       22.26      7.58 o 
   7   3  25       45.57       56.63      9.60 o 
   8   3  25      101.98      142.24      8.85 o 
   0   4  25       28.37       25.75     21.73 o 
   1   4  25      352.54      394.41     15.27 o 
   2   4  25       84.51       75.99      9.37 o 
   3   4  25      316.95      310.15     14.06 o 
   4   4  25        2.49        0.00      7.23 o 
   5   4  25      731.98      782.49     20.82 o 
   6   4  25       30.39       12.24      7.94 o 
   7   4  25      372.61      394.70     16.59 o 
   8   4  25       47.42       33.10      9.56 o 
   1   5  25     1165.48     1210.63     28.86 o 
   2   5  25       19.38       11.13      7.48 o 
   3   5  25      567.07      621.08     18.93 o 
   4   5  25        5.90        0.00      7.72 o 
   5   5  25      454.63      449.66     16.31 o 
   6   5  25        3.87        0.00      7.58 o 
   7   5  25       40.24       27.78      8.91 o 
   0   6  25       93.26       96.62     14.12 o 
   1   6  25      484.50      454.01     16.88 o 
   2   6  25       36.15       30.87      8.31 o 
   3   6  25       90.62       84.09     10.49 o 
   4   6  25       91.48      100.56     10.03 o 
   5   6  25      621.24      650.64     19.92 o 
   6   6  25      106.81      107.91     11.15 o 
   1   7  25      572.86      625.19     20.02 o 
   2   7  25      864.99      845.63     22.96 o 
   3   7  25       59.46       65.63     10.09 o 
   4   7  25        3.13        2.19      8.68 o 
   5   7  25       22.19       17.45      9.13 o 
   0   8  25      101.17      127.53     16.60 o 
   1   8  25       98.28      128.19     12.19 o 
   2   8  25       70.28       79.08     12.01 o 
   3   8  25       19.26        9.02      9.28 o 
   0   0  26        8.65        0.00      7.86 o 
   1   0  26       38.38       30.76      7.12 o 
   2   0  26      260.82      232.16     16.58 o 
   3   0  26      265.11      215.85     15.18 o 
   4   0  26       25.76       18.48     21.21 o 
   5   0  26      237.17      242.25     14.55 o 
   6   0  26      397.10      374.71     19.54 o 
   7   0  26       97.19       87.10     11.34 o 
   8   0  26      149.25      151.78     23.64 o 
   1   1  26       69.83       69.25      6.22 o 
   2   1  26      262.24      231.03      8.71 o 
   3   1  26       18.60        2.61      5.00 o 
   4   1  26      369.18      364.08     11.94 o 
   5   1  26      268.34      249.93     10.66 o 
   6   1  26      351.33      354.97     14.89 o 
   7   1  26       62.33       63.17      7.85 o 
   8   1  26      160.00      170.54     12.37 o 
   0   2  26     1259.90     1196.15     29.59 o 
   1   2  26     1619.80     1582.09     24.67 o 
   2   2  26        9.28        0.75      5.84 o 
   3   2  26      889.47      917.95     18.12 o 
   4   2  26      270.55      263.80     11.53 o 
   5   2  26       19.64       12.19      5.55 o 
   6   2  26       71.04       87.62      7.19 o 
   7   2  26      742.16      768.89     17.27 o 
   8   2  26      238.60      250.97     10.60 o 
   1   3  26      471.21      428.18     15.22 o 
   2   3  26      537.70      541.05     15.63 o 
   3   3  26      343.35      358.65     14.97 o 
   4   3  26       47.77       66.77     10.37 o 
   5   3  26      888.79      896.95     22.16 o 
   6   3  26      907.36      883.96     22.66 o 
   7   3  26      233.38      282.72     13.12 o 
   0   4  26      444.12      442.92     22.93 o 
   1   4  26      638.35      636.57     18.62 o 
   2   4  26        7.80        0.00      7.19 o 
   3   4  26      583.67      618.58     18.44 o 
   4   4  26      587.24      560.78     20.88 o 
   5   4  26       67.63       95.26     10.30 o 
   6   4  26        0.38        0.00      7.66 o 
   7   4  26      353.78      364.95     16.10 o 
   1   5  26       24.45       40.33      8.56 o 
   2   5  26        9.71       21.50      8.36 o 
   3   5  26       42.45       45.66      8.88 o 
   4   5  26        9.41        0.00      8.76 o 
   5   5  26      198.38      194.26     12.67 o 
   6   5  26      102.28       92.13     10.41 o 
   0   6  26        3.49        8.41     11.52 o 
   1   6  26      282.73      321.64     19.59 o 
   2   6  26       17.42        6.64      8.28 o 
   3   6  26      119.39      143.67     11.52 o 
   4   6  26       81.71       91.78     12.04 o 
   5   6  26       40.88       64.21     11.20 o 
   1   7  26      337.21      345.01     15.87 o 
   2   7  26      103.92      136.55     12.47 o 
   3   7  26      250.52      285.02     15.15 o 
   4   7  26        0.01        0.00      9.84 o 
   0   8  26      268.40      304.78     22.42 o 
   1   8  26      695.87      779.08     23.48 o 
   1   1  27      149.02      152.02     10.15 o 
   2   1  27       80.26       67.65      6.10 o 
   3   1  27       11.26        6.78      4.98 o 
   4   1  27       42.95       46.46      8.25 o 
   5   1  27      295.63      299.24     11.26 o 
   6   1  27       34.64       19.86      6.42 o 
   7   1  27        0.24        0.00      5.91 o 
   0   2  27      213.16      242.73     14.61 o 
   1   2  27        3.55       21.93      5.82 o 
   2   2  27        7.77        2.69      5.49 o 
   3   2  27      105.25      128.61      8.11 o 
   4   2  27       34.46       45.80      8.31 o 
   5   2  27       16.85       20.07      6.72 o 
   6   2  27        4.17        0.00      5.39 o 
   7   2  27      145.80      174.90     11.03 o 
   1   3  27        0.19        0.44      7.14 o 
   2   3  27      451.49      492.40     16.68 o 
   3   3  27        8.70        0.62      7.05 o 
   4   3  27        0.51        0.00      8.15 o 
   5   3  27      197.47      220.96     14.87 o 
   6   3  27       95.82      142.48     11.44 o 
   0   4  27     2080.14     2040.02     82.17 o 
   1   4  27        3.27        0.00      7.37 o 
   2   4  27       13.75        2.48      7.55 o 
   3   4  27        2.69        0.00      8.29 o 
   4   4  27      890.61      875.26     26.08 o 
   5   4  27       63.14       67.19     11.13 o 
   6   4  27      103.83      115.03     11.09 o 
   1   5  27        3.95        0.00      8.05 o 
   2   5  27      659.60      729.10     21.91 o 
   3   5  27       11.13        0.00      7.96 o 
   4   5  27       12.54       21.94      9.92 o 
   5   5  27       32.28       25.74     10.10 o 
   0   6  27      407.02      499.83     26.30 o 
   1   6  27      308.85      322.49     21.61 o 
   2   6  27       68.94       79.28     10.61 o 
   3   6  27      342.60      370.75     16.62 o 
   4   6  27       70.87       73.76     11.83 o 
   1   7  27      474.16      515.96     19.20 o 
   2   7  27        0.31       12.83      8.90 o 
   0   0  28        1.70       17.21      9.52 o 
   1   0  28        0.92        0.00      7.60 o 
   2   0  28      226.55      212.80     15.40 o 
   3   0  28       36.82       39.79      9.38 o 
   4   0  28      224.44      221.55     17.33 o 
   5   0  28        4.61        8.94     10.92 o 
   6   0  28       27.76       20.51      8.79 o 
   1   1  28       28.40       33.43      6.00 o 
   2   1  28        9.28        0.00      5.21 o 
   3   1  28        5.45        1.58      5.71 o 
   4   1  28      105.46       92.44      9.64 o 
   5   1  28        8.76        0.00      7.20 o 
   6   1  28       17.79       16.75      6.45 o 
   0   2  28        4.18       10.54      7.91 o 
   1   2  28        0.94        4.19      5.54 o 
   2   2  28        8.86        2.64      5.69 o 
   3   2  28      112.36      135.17      9.40 o 
   4   2  28      128.65      132.59     10.71 o 
   5   2  28      249.56      261.14     13.51 o 
   6   2  28        0.16        0.00      5.94 o 
   1   3  28       51.37       52.20     14.51 o 
   2   3  28      286.90      304.18     14.12 o 
   3   3  28       68.33       57.37      9.14 o 
   4   3  28      193.91      195.68     15.59 o 
   5   3  28       12.56       11.82      9.17 o 
   0   4  28      210.62      208.48     17.76 o 
   1   4  28        1.72        0.00      7.28 o 
   2   4  28       19.69        9.30      7.79 o 
   3   4  28        0.67        0.00      7.61 o 
   4   4  28      283.91      329.77     17.84 o 
   5   4  28       86.95       88.93     12.30 o 
   1   5  28        4.93        4.00      7.77 o 
   2   5  28      313.97      305.82     15.08 o 
   3   5  28      173.93      168.15     12.19 o 
   4   5  28        7.02        7.31     11.92 o 
   0   6  28      254.64      272.84     20.82 o 
   1   6  28        1.08        0.00      9.45 o 
   2   6  28       60.97       70.95     15.10 o 
   1   1  29       91.75       79.57      7.46 o 
   2   1  29      108.76      121.77     11.01 o 
   3   1  29       12.80        4.65      8.52 o 
   4   1  29        6.09        0.00      8.72 o 
   5   1  29       37.57       34.41      8.38 o 
   0   2  29      192.33      179.53     13.19 o 
   1   2  29        1.55        7.44      6.00 o 
   2   2  29       16.03       16.60      6.43 o 
   3   2  29       60.60       78.30      9.27 o 
   4   2  29      124.03      151.73     11.22 o 
   5   2  29        1.20        0.00      7.29 o 
   1   3  29        6.08        0.00      7.01 o 
   2   3  29        0.25        0.00      7.13 o 
   3   3  29        8.26       12.59      7.95 o 
   4   3  29       93.61      106.00     11.71 o 
   0   4  29       93.94       89.44     14.34 o 
   1   4  29       13.56        0.00      7.85 o 
   2   4  29        3.54        0.00      7.77 o 
   3   4  29       50.12       36.73     14.18 o 
   1   5  29        0.22        0.00      7.50 o 
   2   5  29       21.83       16.45      9.05 o 
   0   0  30      143.73      117.79     21.21 o 
   1   0  30       34.85       17.70     10.70 o 
   2   0  30        1.82        5.75     10.09 o 
   3   0  30        4.20        0.00      9.73 o 
   4   0  30       12.87       21.65     15.44 o 
   1   1  30       14.47       30.20     10.08 o 
   2   1  30       17.10        8.86      6.68 o 
   3   1  30       28.44       18.38     11.98 o 
   4   1  30       41.01       27.70      9.73 o 
   0   2  30       61.25       59.35     14.86 o 
   1   2  30      367.29      353.78     12.78 o 
   2   2  30      114.36      111.96      8.76 o 
   3   2  30      225.80      266.30     14.19 o 
   1   3  30      147.94      149.57     11.78 o 
   2   3  30       82.83       80.50     14.12 o 
   0   4  30      281.04      275.27     19.94 o 
   1   1  31       44.08       38.74      7.84 o 
                                                 
